# Supplementary material for: Heat Shock Protein Upregulation Supplemental to Complex mRNA Alterations in Autoimmune Glaucoma
Source: Biomolecules. 2022 Oct 21;12(10):1538. doi: 10.3390/biom12101538 (PMC9599116; doi:10.3390/biom12101538)
Supplement: Supplementary file 1 [file biomolecules-12-01538-s001.zip]

Archive with 1 entries (1 files):
- biomolecules-1935305-supplementary.xlsx
