# Supplementary material for: Heat Shock Protein Upregulation Supplemental to Complex mRNA Alterations in Autoimmune Glaucoma
Source: Biomolecules. 2022 Oct 21;12(10):1538. doi: 10.3390/biom12101538 (PMC9599116; doi:10.3390/biom12101538)
Supplement: Supplementary file 1 [file biomolecules-12-01538-s001.zip › biomolecules-1935305-supplementary.xlsx]

## Sheet: analysis normalized
ProbeName	ONA 15 norm	ONA 19 norm	ONA 17 norm	CO 20 norm	CO 16 norm	CO 18 norm	p-value	p_fdr	p_bonferroni	FC [ONA vs. CO]	FC [CO vs. ONA]	FC max.	Log2 FC max.	Regulation ([ONA] Vs [CO])	GeneSymbol	Description
A_44_P1039128	7.22763	8.26703	8.00686	6.55371	4.96245	4.46597	0.0391666	0.186897	1	1.47049	0.680046	1.47049	0.556295	up	Cxcl10	Rattus norvegicus C-X-C motif chemokine ligand 10 (Cxcl10), mRNA [NM_139089]
A_44_P421887	7.77226	8.64442	8.03737	4.17739	7.81387	5.29241	0.150038	0.186897	1	1.41486	0.706781	1.41486	0.500664	up	Ankrd33b	Rattus norvegicus ankyrin repeat domain 33B (Ankrd33b), mRNA [NM_001191565]
A_42_P570635	10.1048	9.98009	9.17826	12.5426	10.4521	12.2561	0.0754123	0.186897	1	0.83014	1.20462	1.20462	0.268574	down		LAMBV_CHICK (Q01636) Laminin beta-1 chain variant (Laminin beta-1-2 chain) (Fragment), partial (11%) [TC599571]
A_44_P381270	8.12563	8.27557	8.10384	5.03152	7.5748	5.66156	0.112123	0.186897	1	1.34143	0.745474	1.34143	0.423769	up	RGD1562136	Rattus norvegicus similar to D1Ertd622e protein (RGD1562136), mRNA [NM_001109086]
A_44_P420225	8.2367	8.74985	9.01809	5.13936	8.17968	6.39022	0.132828	0.186897	1	1.31941	0.757913	1.31941	0.399895	up	Fbxo27	Rattus norvegicus F-box protein 27 (Fbxo27), mRNA [NM_001110491]
A_44_P306307	9.76396	9.40638	9.665	7.60292	8.49225	7.33188	0.0274024	0.186897	1	1.23086	0.812442	1.23086	0.299663	up	Hbb	Rattus norvegicus hemoglobin subunit beta (Hbb), mRNA [NM_033234]
A_44_P453567	8.35619	8.46979	8.1798	4.90658	7.94298	5.79644	0.141786	0.186897	1	1.34108	0.745667	1.34108	0.423396	up	Washc4	PREDICTED: Rattus norvegicus similar to CG13957-PA (RGD1309995), transcript variant X2, mRNA [XM_006225978]
A_43_P16992	10.1025	10.0831	10.2307	6.68989	9.87074	7.62441	0.158435	0.186897	1	1.25765	0.795133	1.25765	0.330732	up	Auh	Rattus norvegicus AU RNA binding methylglutaconyl-CoA hydratase (Auh), mRNA [NM_001108407]
A_44_P306507	10.0607	10.0662	10.4342	6.56911	10.0503	7.66285	0.176985	0.186897	1	1.25857	0.794549	1.25857	0.331791	up	Higd1a	Rattus norvegicus HIG1 hypoxia inducible domain family, member 1A (Higd1a), mRNA [NM_080902]
A_64_P020486	8.59582	9.92298	8.81401	6.16212	8.59663	6.05021	0.102936	0.186897	1	1.31351	0.761318	1.31351	0.39343	up
A_64_P104743	9.78898	9.5596	9.92927	12.6394	10.3846	12.1416	0.0995854	0.186897	1	0.83257	1.2011	1.2011	0.264357	down	Rph3a	Rattus norvegicus rabphilin 3A (Rph3a), mRNA [NM_133518]
A_43_P17531	8.04489	8.03494	8.09331	5.01943	7.84012	5.28055	0.154932	0.186897	1	1.33258	0.750424	1.33258	0.414222	up	Bloc1s5	Rattus norvegicus biogenesis of lysosomal organelles complex 1 subunit 5 (Bloc1s5), mRNA [NM_001107347]
A_64_P113414	7.68405	7.21083	7.69483	10.1798	8.30566	9.83605	0.0709057	0.186897	1	0.797617	1.25374	1.25374	0.326233	down	Kcnd3	Rattus norvegicus potassium voltage-gated channel subfamily D member 3 (Kcnd3), transcript variant 1, mRNA [NM_001270962]
A_64_P123361	11.4609	11.6465	11.9319	14.8666	11.8725	14.3353	0.158276	0.186897	1	0.853073	1.17223	1.17223	0.229259	down	ND6	mitochondrially encoded NADH dehydrogenase 6 [Source:RGD Symbol;Acc:620561] [ENSRNOT00000051268]
A_44_P425380	10.6979	11.1022	11.1029	7.36786	10.513	9.16904	0.162944	0.186897	1	1.21638	0.822108	1.21638	0.282599	up	Ndrg1	Rattus norvegicus N-myc downstream regulated 1 (Ndrg1), mRNA [NM_001011991]
A_44_P208464	8.16113	8.00603	7.95198	4.84636	7.87257	5.49809	0.165196	0.186897	1	1.32399	0.755293	1.32399	0.404891	up	Rad17	Rattus norvegicus RAD17 checkpoint clamp loader component (Rad17), mRNA [NM_001024778]
A_44_P319322	8.44273	7.91323	9.28655	6.06268	7.44189	7.67406	0.0848542	0.186897	1	1.21077	0.825919	1.21077	0.275928	up	Krt12	Rattus norvegicus keratin 12 (Krt12), mRNA [NM_001008761]
A_64_P039693	7.26788	6.77442	7.09975	9.88406	7.39571	9.75973	0.131777	0.186897	1	0.781895	1.27894	1.27894	0.354953	down
A_44_P301449	8.94629	8.76315	9.0652	5.76148	8.58361	6.89033	0.151717	0.186897	1	1.26085	0.793117	1.26085	0.334395	up	Pdcd6ip	Rattus norvegicus programmed cell death 6 interacting protein (Pdcd6ip), mRNA [NM_001029910]
A_44_P177807	9.3709	9.18618	9.53979	11.6797	10.2853	11.3201	0.0468673	0.186897	1	0.844128	1.18466	1.18466	0.244467	down	Epas1	Rattus norvegicus endothelial PAS domain protein 1 (Epas1), mRNA [NM_023090]
A_44_P897591	7.57921	7.14247	7.61535	4.77057	7.1451	5.00669	0.134412	0.186897	1	1.31997	0.757592	1.31997	0.400506	up	Rap2c	Rattus norvegicus RAP2C, member of RAS oncogene family (Rap2c), mRNA [NM_001106950]
A_44_P929840	7.28188	7.24662	7.3069	3.98791	6.92372	5.38687	0.16136	0.186897	1	1.33972	0.746425	1.33972	0.42193	up	Slc39a14	Rattus norvegicus solute carrier family 39 member 14 (Slc39a14), mRNA [NM_001107275]
A_44_P184685	8.03503	8.0572	8.32254	4.61108	7.97772	6.17385	0.191369	0.194886	1	1.30124	0.768496	1.30124	0.379891	up	Sertad1	Rattus norvegicus SERTA domain containing 1 (Sertad1), mRNA [NM_001007735]
A_64_P078230	7.96408	7.85802	8.12199	4.87042	7.68861	5.93488	0.156451	0.186897	1	1.2947	0.772379	1.2947	0.37262	up	RGD1312005	Rattus norvegicus similar to DD1 (RGD1312005), mRNA [NM_001106144]
A_64_P050540	9.30515	8.95835	9.55582	11.8003	9.99578	11.3902	0.0705112	0.186897	1	0.838279	1.19292	1.19292	0.254498	down	Kcnd3	Rattus norvegicus potassium voltage-gated channel subfamily D member 3 (Kcnd3), transcript variant 1, mRNA [NM_001270962]
A_64_P049336	6.94369	6.77563	6.75128	9.54875	7.04155	9.47472	0.151157	0.186897	1	0.785367	1.27329	1.27329	0.348562	down
A_44_P116904	10.3876	10.1474	10.4899	13.0499	10.9358	12.3415	0.10088	0.186897	1	0.85404	1.17091	1.17091	0.227625	down	Nrsn1	Rattus norvegicus neurensin 1 (Nrsn1), mRNA [NM_001106109]
A_44_P304190	7.2915	7.47558	7.89494	4.97007	6.93142	5.70909	0.0874738	0.186897	1	1.28684	0.777097	1.28684	0.363834	up	Tifa	Rattus norvegicus TRAF-interacting protein with forkhead-associated domain (Tifa), mRNA [NM_001014044]
A_64_P099891	10.8088	10.9037	11.0862	13.5164	11.3763	13.2219	0.116006	0.186897	1	0.860529	1.16208	1.16208	0.216704	down	Vegfa	Rattus norvegicus vascular endothelial growth factor A (Vegfa), transcript variant 3, mRNA [NM_001110334]
A_44_P469057	7.92512	7.68001	8.09204	10.5823	8.44764	10.0263	0.103102	0.186897	1	0.815562	1.22615	1.22615	0.294134	down	LOC103690504	PREDICTED: Rattus norvegicus ubiquitin-conjugating enzyme E2 N-like (LOC103690504), mRNA [XM_017596932]
A_64_P017796	7.32083	7.28088	7.45053	4.76871	7.02266	4.93147	0.133425	0.186897	1	1.31869	0.758328	1.31869	0.399105	up	Pex5	Rattus norvegicus peroxisomal biogenesis factor 5 (Pex5), mRNA [NM_001170584]
A_44_P257326	7.55308	7.52678	7.53166	4.36977	7.2898	5.52558	0.166842	0.186897	1	1.31576	0.760018	1.31576	0.395895	up	Cacna2d3	Rattus norvegicus calcium voltage-gated channel auxiliary subunit alpha2delta 3 (Cacna2d3), mRNA [NM_175595]
A_44_P250229	7.88197	7.99202	8.00794	10.5364	8.43667	10.0519	0.113542	0.186897	1	0.822805	1.21535	1.21535	0.281377	down	Prp2l1	PREDICTED: Rattus norvegicus proline rich protein 2-like 1 (Prp2l1), transcript variant X2, mRNA [XM_017604154]
A_64_P038352	8.80625	9.03592	8.50666	5.67598	8.46308	6.68614	0.148039	0.186897	1	1.26524	0.790365	1.26524	0.339409	up	Appl2	Rattus norvegicus adaptor protein, phosphotyrosine interacting with PH domain and leucine zipper 2 (Appl2), mRNA [NM_001108741]
A_64_P010221	10.2286	10.2089	10.3703	7.0378	10.0685	8.34257	0.178383	0.187629	1	1.21058	0.82605	1.21058	0.275699	up
A_44_P294087	8.41768	8.39448	8.62532	5.05256	8.28791	6.74834	0.195917	0.196486	1	1.26625	0.789733	1.26625	0.340564	up	Wbp1l	Rattus norvegicus WW domain binding protein 1-like (Wbp1l), transcript variant 2, mRNA [NM_001313908]
A_64_P039123	9.77778	9.75551	9.94244	6.89129	9.56505	7.7373	0.154607	0.186897	1	1.21833	0.820799	1.21833	0.2849	up
A_64_P134075	7.02562	7.71189	7.38085	4.47405	5.87503	7.41801	0.226247	0.226247	1	1.24491	0.803274	1.24491	0.316037	up	LOC683313	Rattus norvegicus similar to keratin complex 2, basic, gene 6a (LOC683313), mRNA [NM_001101007]
A_64_P032502	10.4862	9.95866	10.4824	8.84099	9.24977	8.59986	0.00553741	0.186897	1	1.15873	0.863014	1.15873	0.212545	up	Hba1	Rattus norvegicus hemoglobin, alpha 1 (Hba1), mRNA [NM_013096]
A_44_P652131	8.21961	8.05755	8.27618	5.12243	7.99567	6.1525	0.170391	0.186897	1	1.27413	0.784847	1.27413	0.349518	up	Med22	Rattus norvegicus mediator complex subunit 22 (Med22), mRNA [NM_001077679]
A_64_P061345	9.15496	9.19061	9.49005	6.26169	9.20236	6.94926	0.177145	0.186897	1	1.24192	0.805202	1.24192	0.312577	up	Ttc7b	Rattus norvegicus tetratricopeptide repeat domain 7B (Ttc7b), mRNA [NM_001108719]
A_43_P22555	8.61951	8.73932	8.69903	5.5578	8.43941	6.69639	0.166211	0.186897	1	1.25922	0.79414	1.25922	0.332535	up	Fam189a2	family with sequence similarity 189, member A2 [Source:RGD Symbol;Acc:1307524] [ENSRNOT00000091282]
A_44_P360283	9.74163	9.78603	9.81543	7.08181	9.37212	7.77305	0.128264	0.186897	1	1.21117	0.825645	1.21117	0.276406	up	Pnrc2	Rattus norvegicus proline-rich nuclear receptor coactivator 2 (Pnrc2), mRNA [NM_001103360]
A_44_P193990	11.0496	10.9898	11.11	8.30229	10.6218	9.19959	0.130871	0.186897	1	1.1787	0.848393	1.1787	0.237196	up	Serp1	Rattus norvegicus stress-associated endoplasmic reticulum protein 1 (Serp1), mRNA [NM_030835]
A_44_P714084	10.2825	10.5537	10.606	7.38007	10.2937	8.40751	0.169583	0.186897	1	1.20555	0.8295	1.20555	0.269687	up	Trnp1	TMF1-regulated nuclear protein 1 [Source:RGD Symbol;Acc:1582917] [ENSRNOT00000080602]
A_44_P134070	8.27495	8.20166	8.54834	5.57007	8.09418	6.25074	0.149921	0.186897	1	1.25659	0.795805	1.25659	0.329512	up	Txnrd1	Rattus norvegicus thioredoxin reductase 1 (Txnrd1), mRNA [NM_031614]
A_44_P260099	7.56573	8.29161	7.38682	4.87457	7.28184	5.66124	0.111284	0.186897	1	1.30456	0.766543	1.30456	0.383561	up	Plpp2	Rattus norvegicus phospholipid phosphatase 2 (Plpp2), mRNA [NM_139252]
A_64_P011769	8.08231	8.03561	8.25229	10.5241	8.72562	10.0379	0.0905539	0.186897	1	0.832101	1.20178	1.20178	0.265169	down	Coro2b	coronin 2B [Source:RGD Symbol;Acc:1561953] [ENSRNOT00000020951]
A_64_P141727	6.99301	7.09757	7.36118	9.81702	7.61516	9.04026	0.118034	0.186897	1	0.810343	1.23404	1.23404	0.303395	down	Rhob	Rattus norvegicus ras homolog family member B (Rhob), mRNA [NM_022542]
A_42_P472472	8.51651	8.526	8.45949	5.63036	8.23169	6.45595	0.153084	0.186897	1	1.25514	0.796722	1.25514	0.327852	up	Trappc8	Rattus norvegicus trafficking protein particle complex 8 (Trappc8), mRNA [NM_001106160]
A_44_P254984	7.276	7.20342	7.20857	5.15444	6.35348	5.64809	0.0485837	0.186897	1	1.26416	0.791037	1.26416	0.338182	up	Pnlip	Rattus norvegicus pancreatic lipase (Pnlip), mRNA [NM_013161]
A_44_P301574	8.83308	8.85627	8.93476	11.475	9.15023	11.1666	0.141689	0.186897	1	0.837451	1.1941	1.1941	0.255924	down	Pcnx1	Rattus norvegicus pecanex homolog 1 (Drosophila) (Pcnx1), mRNA [NM_001170347]
A_44_P761041	11.063	11.1045	11.0953	8.15388	10.8023	9.19303	0.157389	0.186897	1	1.18166	0.846267	1.18166	0.240816	up	Trim2	Rattus norvegicus tripartite motif-containing 2 (Trim2), mRNA [NM_001108552]
A_43_P22351	7.60253	7.54549	7.52803	4.75078	7.21801	5.69827	0.14565	0.186897	1	1.28352	0.779107	1.28352	0.360106	up	Slc46a3	Rattus norvegicus solute carrier family 46, member 3 (Slc46a3), mRNA [NM_001024968]
A_43_P13046	7.85454	7.75486	7.70237	5.29826	7.47126	5.50091	0.135609	0.186897	1	1.27593	0.783743	1.27593	0.351548	up	Sec22a	Rattus norvegicus SEC22 homolog A, vesicle trafficking protein (Sec22a), mRNA [NM_057147]
A_64_P163595	8.14514	8.06034	8.09387	5.06618	7.78689	6.45494	0.1682	0.186897	1	1.25851	0.79459	1.25851	0.331718	up	Slc12a2	Rattus norvegicus solute carrier family 12 member 2 (Slc12a2), mRNA [NM_031798]
A_64_P150644	7.33259	7.21117	7.43027	4.58112	6.98855	5.51515	0.144479	0.186897	1	1.28617	0.7775	1.28617	0.363085	up
A_44_P652021	8.93351	8.82369	9.17627	6.07395	8.83776	6.98444	0.173041	0.186897	1	1.23005	0.812972	1.23005	0.298723	up
A_64_P132937	11.8403	11.716	12.0831	9.25703	11.517	10.0737	0.1334	0.186897	1	1.15533	0.865551	1.15533	0.20831	up	Synpr	Rattus norvegicus synaptoporin (Synpr), mRNA [NM_023974]
A_64_P024793	12.058	11.4996	12.3014	14.9703	12.1988	14.053	0.151214	0.186897	1	0.869902	1.14956	1.14956	0.201076	down	LOC102553671	PREDICTED: Rattus norvegicus uncharacterized LOC102553671 (LOC102553671), transcript variant X1, mRNA [XM_008767398]
A_64_P137848	7.90261	8.07078	7.57135	4.76539	7.59082	6.02695	0.166244	0.186897	1	1.28078	0.780776	1.28078	0.35702	up	Rufy3	RUN and FYVE domain containing 3 [Source:RGD Symbol;Acc:1565242] [ENSRNOT00000092172]
A_64_P110759	7.66099	7.61045	7.81315	10.324	7.79171	10.1793	0.167988	0.186897	1	0.815853	1.22571	1.22571	0.293619	down
A_44_P220555	8.87819	8.76275	8.89011	11.2139	9.27637	10.9	0.113657	0.186897	1	0.845201	1.18315	1.18315	0.242634	down	Rbm15b	RNA binding motif protein 15B [Source:RGD Symbol;Acc:1305937] [ENSRNOT00000018995]
A_44_P575991	8.328	8.0532	8.34596	5.57577	8.07121	6.1758	0.159816	0.186897	1	1.24741	0.801661	1.24741	0.318937	up	Tnfaip1	Rattus norvegicus TNF alpha induced protein 1 (Tnfaip1), mRNA [NM_182950]
A_64_P117345	8.54484	8.57057	8.40301	5.90551	8.17482	6.49272	0.13544	0.186897	1	1.24038	0.806204	1.24038	0.310783	up	Arntl	Rattus norvegicus aryl hydrocarbon receptor nuclear translocator-like (Arntl), mRNA [NM_024362]
A_64_P112200	6.62958	6.68368	6.64258	8.55513	7.38326	8.47399	0.0587647	0.186897	1	0.817447	1.22332	1.22332	0.290802	down	LOC102550394	Rattus norvegicus uncharacterized LOC102550394 (LOC102550394), long non-coding RNA [NR_110728]
A_64_P106633	8.4934	9.17723	8.20166	5.78918	8.37158	6.31654	0.138137	0.186897	1	1.26346	0.791476	1.26346	0.337382	up	Guca1b	Rattus norvegicus guanylate cyclase activator 1B (Guca1b), mRNA [NM_001108198]
A_44_P574134	8.96747	8.98261	8.8822	6.12913	8.70248	7.01817	0.158478	0.186897	1	1.22803	0.81431	1.22803	0.296351	up	Slc35f5	Rattus norvegicus solute carrier family 35, member F5 (Slc35f5), mRNA [NM_001105950]
A_44_P314506	8.92137	8.88511	9.22913	6.28643	8.86032	6.96209	0.16433	0.186897	1	1.22284	0.817767	1.22284	0.290238	up		PREDICTED: Rattus norvegicus elongation factor 1-alpha 1-like (LOC288019), misc_RNA [XR_146229]
A_44_P1007105	8.70973	8.29283	8.08071	10.8695	8.78577	10.2356	0.111613	0.186897	1	0.839161	1.19167	1.19167	0.252981	down	Plpp3	Rattus norvegicus phospholipid phosphatase 3 (Plpp3), mRNA [NM_138905]
A_64_P037388	7.88885	7.95404	7.86014	5.48544	7.48311	5.94202	0.117955	0.186897	1	1.25343	0.797812	1.25343	0.325879	up	Rnf6	Rattus norvegicus ring finger protein 6 (Rnf6), mRNA [NM_001107118]
A_44_P943285	9.66927	9.66416	9.7408	6.80109	9.38951	8.04241	0.163335	0.186897	1	1.19978	0.833487	1.19978	0.262768	up	Grb10	Rattus norvegicus growth factor receptor bound protein 10 (Grb10), mRNA [NM_001109093]
A_44_P304349	10.6488	10.6733	10.6652	7.77929	10.4043	8.89288	0.164296	0.186897	1	1.18137	0.846476	1.18137	0.240459	up		PREDICTED: Rattus norvegicus similar to Methionine aminopeptidase 2 (MetAP 2) (RGD1560341), mRNA [XM_001056272]
A_44_P152395	7.62131	7.46658	7.69021	5.16187	7.50805	5.13763	0.168747	0.186897	1	1.27913	0.781784	1.27913	0.355158	up	Rnd1	Rattus norvegicus Rho family GTPase 1 (Rnd1), mRNA [NM_001013222]
A_44_P548203	10.6189	10.6946	10.9704	7.84481	10.483	9.15727	0.168194	0.186897	1	1.1746	0.851357	1.1746	0.232164	up	Rbm3	Rattus norvegicus RNA binding motif (RNP1, RRM) protein 3 (Rbm3), mRNA [NM_053696]
A_43_P10073	7.53502	7.06349	7.31895	4.98254	7.01489	5.2919	0.129114	0.186897	1	1.26769	0.788839	1.26769	0.342198	up	Phospho2	Rattus norvegicus phosphatase, orphan 2 (Phospho2), mRNA [NM_001007642]
A_64_P154481	9.48466	9.56974	9.64625	6.98863	9.34248	7.51333	0.150783	0.186897	1	1.20366	0.830798	1.20366	0.267431	up
A_44_P125069	9.31753	9.56582	9.53267	6.99877	9.08126	7.57554	0.122833	0.186897	1	1.20124	0.832473	1.20124	0.264525	up	Tp53inp2	Rattus norvegicus tumor protein p53 inducible nuclear protein 2 (Tp53inp2), mRNA [NM_001270947]
A_64_P046229	7.55313	7.33494	7.88453	9.86826	7.98459	9.80188	0.110675	0.186897	1	0.823462	1.21439	1.21439	0.280227	down	Mtss1l	Rattus norvegicus metastasis suppressor 1-like (Mtss1l), mRNA [NM_001191558]
A_43_P15300	7.3018	7.33465	7.45175	5.21543	6.84529	5.49986	0.0941377	0.186897	1	1.25783	0.795021	1.25783	0.330936	up	Pigm	Rattus norvegicus phosphatidylinositol glycan anchor biosynthesis, class M (Pigm), mRNA [NM_024144]
A_42_P656495	6.89259	7.8567	7.39354	7.68462	8.82244	8.87206	0.093543	0.186897	1	0.872482	1.14616	1.14616	0.196803	down	Actn3	Rattus norvegicus actinin alpha 3 (Actn3), mRNA [NM_133424]
A_44_P293302	7.4067	7.52569	7.36483	5.06544	7.14208	5.25605	0.134878	0.186897	1	1.27678	0.783218	1.27678	0.352515	up	Cep57	Rattus norvegicus centrosomal protein 57 (Cep57), mRNA [NM_001108124]
A_64_P089410	9.40648	10.2208	9.25248	11.1547	10.2883	11.3449	0.0426016	0.186897	1	0.880805	1.13533	1.13533	0.183106	down
A_64_P028406	8.59119	8.47921	8.74356	11.0815	8.92367	10.633	0.13244	0.186897	1	0.842542	1.18688	1.18688	0.247179	down	Rprd1b	Rattus norvegicus regulation of nuclear pre-mRNA domain containing 1B (Rprd1b), mRNA [NM_001098727]
A_64_P038172	8.79734	9.01069	9.01571	11.2486	9.20157	11.0802	0.137645	0.186897	1	0.850728	1.17546	1.17546	0.23323	down	Cpeb4	Rattus norvegicus cytoplasmic polyadenylation element binding protein 4 (Cpeb4), mRNA [NM_001106992]
A_44_P199489	8.83611	8.75585	8.50984	5.80048	8.53147	6.88167	0.174832	0.186897	1	1.23043	0.812727	1.23043	0.299158	up	Wdr75	Rattus norvegicus WD repeat domain 75 (Wdr75), mRNA [NM_001047889]
A_64_P009981	11.3616	11.2951	11.4374	8.85907	11.0521	9.56646	0.139651	0.186897	1	1.15661	0.864597	1.15661	0.2099	up
A_64_P137966	7.60074	7.71849	8.07093	5.33547	7.16753	6.60135	0.110513	0.186897	1	1.22434	0.816768	1.22434	0.292001	up	Pde12	Rattus norvegicus phosphodiesterase 12 (Pde12), mRNA [NM_001013998]
A_64_P067366	11.9429	11.4551	11.082	12.7332	12.6683	12.9105	0.0282175	0.186897	1	0.899979	1.11114	1.11114	0.152037	down	Cacna1h	Rattus norvegicus calcium voltage-gated channel subunit alpha1 H (Cacna1h), mRNA [NM_153814]
A_44_P919504	7.61719	7.62802	7.47097	5.13655	7.06553	6.01043	0.113552	0.186897	1	1.24728	0.801742	1.24728	0.31879	up	Dock1	Rattus norvegicus dedicator of cyto-kinesis 1 (Dock1), mRNA [NM_001143858]
A_64_P142816	9.0645	9.12657	9.0661	11.1107	9.56811	11.0122	0.097208	0.186897	1	0.860092	1.16267	1.16267	0.217437	down	Usp6nl	Rattus norvegicus USP6 N-terminal like (Usp6nl), mRNA [NM_001106120]
A_64_P074875	10.2566	10.4704	10.5649	7.82238	10.2888	8.34684	0.16298	0.186897	1	1.1827	0.845523	1.1827	0.242083	up	Slc3a1	Rattus norvegicus solute carrier family 3 member 1 (Slc3a1), mRNA [NM_017216]
A_43_P23029	7.72736	7.60933	7.98862	5.15233	7.57309	5.99661	0.160047	0.186897	1	1.24588	0.802649	1.24588	0.31716	up	Fars2	Rattus norvegicus phenylalanyl-tRNA synthetase 2, mitochondrial (Fars2), mRNA [NM_001013139]
A_44_P395374	10.3535	10.2177	10.3899	7.54686	10.1425	8.60887	0.174601	0.186897	1	1.17731	0.849394	1.17731	0.235493	up	Serpini1	Rattus norvegicus serpin family I member 1 (Serpini1), mRNA [NM_053779]
A_44_P463858	7.81771	7.67328	8.01984	9.85024	8.38947	9.75635	0.0809562	0.186897	1	0.839791	1.19077	1.19077	0.251898	down	Bhlhe41	basic helix-loop-helix family, member e41 [Source:RGD Symbol;Acc:70900] [ENSRNOT00000070957]
A_42_P641870	10.5337	10.4348	10.5067	7.90204	10.1795	8.84776	0.148496	0.186897	1	1.16881	0.855569	1.16881	0.225043	up	Tmem55a	Rattus norvegicus transmembrane protein 55A (Tmem55a), mRNA [NM_001024900]
A_44_P237915	8.72408	8.60785	8.88664	6.34812	8.59644	6.62254	0.158358	0.186897	1	1.21567	0.822589	1.21567	0.281757	up	Eif3h	Rattus norvegicus eukaryotic translation initiation factor 3, subunit H (Eif3h), mRNA [NM_198751]
A_44_P485388	7.56972	7.97571	8.14234	5.46961	7.57661	6.00171	0.126171	0.186897	1	1.24359	0.804125	1.24359	0.314508	up	Chd7	chromodomain helicase DNA binding protein 7 [Source:RGD Symbol;Acc:1311921] [ENSRNOT00000008901]
A_44_P294437	7.42635	7.32426	7.45667	4.93147	7.15821	5.53432	0.147911	0.186897	1	1.26006	0.793614	1.26006	0.333491	up	Tbce	Rattus norvegicus tubulin folding cofactor E (Tbce), mRNA [NM_001012161]
A_64_P126493	7.30081	7.13159	7.62564	4.79635	7.02805	5.85551	0.146053	0.186897	1	1.24763	0.801518	1.24763	0.319193	up	Crem	Rattus norvegicus cAMP responsive element modulator (Crem), transcript variant 3, mRNA [NM_001110860]
A_44_P124717	8.68408	9.25386	8.63407	6.14961	8.62582	6.83372	0.1467	0.186897	1	1.22967	0.813229	1.22967	0.298266	up	Rbm34	Rattus norvegicus RNA binding motif protein 34 (Rbm34), mRNA [NM_001014015]
A_44_P727274	10.1278	9.53779	9.45304	11.5987	10.6307	10.9763	0.0210849	0.186897	1	0.876918	1.14036	1.14036	0.189486	down	Chtf8	Rattus norvegicus chromosome transmission fidelity factor 8 (Chtf8), mRNA [NM_001194951]
A_44_P248947	10.0901	9.8987	10.0967	7.37518	9.79668	8.37392	0.163024	0.186897	1	1.17771	0.849106	1.17771	0.235983	up	Pole4	Rattus norvegicus DNA polymerase epsilon 4, accessory subunit (Pole4), mRNA [NM_001108634]
A_64_P011489	6.88459	7.13978	6.44599	8.12957	7.79308	8.19998	0.0111267	0.186897	1	0.848596	1.17842	1.17842	0.23685	down	Gdf15	Rattus norvegicus growth differentiation factor 15 (Gdf15), mRNA [NM_019216]
A_64_P077103	7.96732	7.76693	8.13901	10.7687	8.15236	9.77297	0.167265	0.186897	1	0.831995	1.20193	1.20193	0.265353	down	Kcp	kielin/chordin-like protein [Source:RGD Symbol;Acc:1561119] [ENSRNOT00000050795]
A_44_P312371	8.84524	8.71083	9.06583	6.33871	8.64696	7.13761	0.154204	0.186897	1	1.20334	0.831018	1.20334	0.267048	up	Slc30a4	Rattus norvegicus solute carrier family 30 member 4 (Slc30a4), mRNA [NM_172066]
A_42_P517515	8.44912	8.19935	8.42986	6.25446	7.93121	6.60412	0.10406	0.186897	1	1.20628	0.828994	1.20628	0.270566	up	Fam96a	Rattus norvegicus family with sequence similarity 96, member A (Fam96a), mRNA [NM_001008327]
A_64_P160121	11.7531	11.7036	11.9038	14.33	12.2263	13.2452	0.133721	0.186897	1	0.888421	1.12559	1.12559	0.170685	down	Vom2r34	Rattus norvegicus vomeronasal 2 receptor, 34 (Vom2r34), mRNA [NM_001099657]
A_44_P515494	7.69219	7.69058	7.67072	9.86325	8.13672	9.40946	0.106734	0.186897	1	0.841079	1.18895	1.18895	0.249688	down	Ddr1	Rattus norvegicus discoidin domain receptor tyrosine kinase 1 (Ddr1), transcript variant 1, mRNA [NM_013137]
A_64_P119502	6.06305	5.98625	6.54484	8.20908	6.98372	7.59675	0.0398898	0.186897	1	0.815907	1.22563	1.22563	0.293524	down	Pikfyve	phosphoinositide kinase, FYVE-type zinc finger containing [Source:RGD Symbol;Acc:1592067] [ENSRNOT00000020447]
A_44_P509129	6.29541	6.26446	6.51868	8.49252	7.05902	7.71003	0.0731701	0.186897	1	0.820175	1.21925	1.21925	0.285996	down	Tex2	testis expressed 2 [Source:RGD Symbol;Acc:1305112] [ENSRNOT00000055114]
A_64_P031925	9.07674	9.04642	9.25484	11.6668	9.44286	10.8155	0.142854	0.186897	1	0.857569	1.16609	1.16609	0.221676	down	Wasf3	PREDICTED: Rattus norvegicus WAS protein family, member 3 (Wasf3), transcript variant X1, mRNA [XM_017598587]
A_44_P331015	7.29276	8.59043	7.54942	5.63843	7.22428	5.73659	0.0718722	0.186897	1	1.25986	0.793736	1.25986	0.333269	up	RGD1309028	Rattus norvegicus similar to RIKEN cDNA A830059I20 (RGD1309028), mRNA [NM_001291359]
A_43_P16469	7.60579	7.71003	7.71708	5.50876	7.49935	5.38378	0.152203	0.186897	1	1.25234	0.798505	1.25234	0.324626	up	Chmp1a	Rattus norvegicus charged multivesicular body protein 1A (Chmp1a), mRNA [NM_001083313]
A_44_P339862	9.05521	9.10457	9.07841	6.71687	8.69185	7.40993	0.125683	0.186897	1	1.19368	0.837745	1.19368	0.255417	up	Mrpl3	Rattus norvegicus mitochondrial ribosomal protein L3 (Mrpl3), mRNA [NM_001106852]
A_64_P062965	7.88916	7.58416	7.48743	8.66662	8.94015	8.89633	0.00208764	0.186897	0.720237	0.866342	1.15428	1.15428	0.206992	down	Ghrh	Rattus norvegicus growth hormone releasing hormone (Ghrh), mRNA [NM_031577]
A_64_P153115	10.4867	10.4812	10.7209	12.7529	11.0511	12.2313	0.0990847	0.186897	1	0.879382	1.13716	1.13716	0.185438	down
A_43_P15297	11.2885	11.1613	11.4765	8.89633	10.9915	9.71411	0.138888	0.186897	1	1.14608	0.872537	1.14608	0.196712	up	Synpr	Rattus norvegicus synaptoporin (Synpr), mRNA [NM_023974]
A_44_P942245	7.76427	7.88584	7.55755	5.59024	7.35515	5.76703	0.112377	0.186897	1	1.24023	0.806304	1.24023	0.310605	up	Lpcat1	Rattus norvegicus lysophosphatidylcholine acyltransferase 1 (Lpcat1), mRNA [NM_001100735]
A_44_P534695	7.87863	8.03324	7.83884	5.40582	7.60555	6.21459	0.142246	0.186897	1	1.23535	0.80949	1.23535	0.304915	up	Armc8	Rattus norvegicus armadillo repeat containing 8 (Armc8), mRNA [NM_001173354]
A_64_P028581	9.22393	9.53194	9.29184	11.2919	9.7854	11.1252	0.0957935	0.186897	1	0.870979	1.14813	1.14813	0.19929	down
A_44_P389072	7.01048	6.65373	6.96115	8.81193	7.46446	8.6725	0.0696199	0.186897	1	0.826704	1.20962	1.20962	0.274556	down	Il13ra1	Rattus norvegicus interleukin 13 receptor subunit alpha 1 (Il13ra1), mRNA [NM_145789]
A_64_P107790	8.03531	8.0554	8.10516	5.42214	7.75946	6.59687	0.160681	0.186897	1	1.22334	0.817431	1.22334	0.290831	up
A_44_P173239	8.5341	8.44615	8.25834	5.88196	8.19438	6.62361	0.154874	0.186897	1	1.21926	0.820171	1.21926	0.286004	up	Ap4b1	Rattus norvegicus adaptor-related protein complex 4, beta 1 subunit (Ap4b1), mRNA [NM_001107709]
A_64_P079613	9.03112	9.08874	9.37939	6.75677	8.883	7.47602	0.140417	0.186897	1	1.18963	0.840597	1.18963	0.250514	up
A_44_P288498	8.49495	8.47267	8.54201	5.66424	8.32817	6.98777	0.188508	0.193981	1	1.21589	0.822442	1.21589	0.282014	up	Kbtbd4	kelch repeat and BTB domain containing 4 [Source:RGD Symbol;Acc:1310234] [ENSRNOT00000084833]
A_64_P121091	7.1464	7.60292	7.27956	8.60887	8.00958	9.26276	0.0568853	0.186897	1	0.851153	1.17488	1.17488	0.232509	down	Acoxl	Rattus norvegicus acyl-CoA oxidase-like (Acoxl), mRNA [NM_001106508]
A_44_P158302	7.48831	7.28119	7.52436	5.24642	7.23373	5.40742	0.145838	0.186897	1	1.24633	0.802354	1.24633	0.317689	up	Hmces	Rattus norvegicus 5-hydroxymethylcytosine (hmC) binding, ES cell-specific (Hmces), mRNA [NM_001025047]
A_64_P155339	8.97248	8.70536	9.08002	11.2635	9.15828	10.9901	0.139866	0.186897	1	0.851838	1.17393	1.17393	0.231348	down
A_44_P789739	7.82244	7.93503	7.78478	5.23009	7.51263	6.3496	0.152626	0.186897	1	1.23307	0.810981	1.23307	0.30226	up	Slc19a2	Rattus norvegicus solute carrier family 19 member 2 (Slc19a2), mRNA [NM_001030024]
A_44_P245916	7.93322	7.77719	7.7941	5.73898	7.62808	5.69178	0.144955	0.186897	1	1.23326	0.810859	1.23326	0.302477	up	Cept1	Rattus norvegicus choline/ethanolamine phosphotransferase 1 (Cept1), mRNA [NM_001007699]
A_44_P459322	9.60668	9.52235	9.75883	7.04046	9.30014	8.26639	0.1591	0.186897	1	1.17397	0.851811	1.17397	0.231395	up		Rattus norvegicus similar to mortality factor 4 like 1; testis expressed gene 189 (LOC309220), mRNA [XM_219600]
A_42_P481516	12.1509	12.1856	12.2796	9.61687	12.0829	10.3969	0.173933	0.186897	1	1.14081	0.87657	1.14081	0.190059	up	Atp5b	Rattus norvegicus ATP synthase, H+ transporting, mitochondrial F1 complex, beta polypeptide (Atp5b), mRNA [NM_134364]
A_64_P174571	6.95698	6.97653	6.9954	8.96273	7.43449	8.7216	0.0985115	0.186897	1	0.833197	1.2002	1.2002	0.263271	down	Fnbp1	Rattus norvegicus formin binding protein 1 (Fnbp1), mRNA [NM_138914]
A_64_P100669	7.83567	8.26538	7.9064	9.24481	8.61844	9.96128	0.0689697	0.186897	1	0.862816	1.159	1.159	0.212875	down	E2f8	PREDICTED: Rattus norvegicus E2F transcription factor 8 (E2f8), transcript variant X2, mRNA [XM_001080259]
A_44_P400195	13.2162	13.2343	13.1636	10.3142	12.9847	11.8708	0.19579	0.196486	1	1.12637	0.887806	1.12637	0.171683	up	Atp5c1	Rattus norvegicus ATP synthase, H+ transporting, mitochondrial F1 complex, gamma polypeptide 1 (Atp5c1), mRNA [NM_053825]
A_64_P074370	7.05168	6.69403	6.95829	9.47143	7.28759	8.36072	0.14106	0.186897	1	0.824213	1.21328	1.21328	0.278911	down	Dnal1	Rattus norvegicus dynein, axonemal, light chain 1 (Dnal1), mRNA [NM_001109477]
A_64_P166168	10.651	11.0091	10.829	13.3322	11.0779	12.3197	0.159386	0.186897	1	0.884543	1.13053	1.13053	0.176997	down		Rattus norvegicus chromosome 7, 20 clones, strain BN/SsNHsdMCW RNOR03304420, whole genome shotgun sequence [AABR03057474]
A_44_P217821	7.78074	7.86008	7.79815	5.43058	7.66255	5.83719	0.159803	0.186897	1	1.23817	0.807643	1.23817	0.308211	up	Bap1	Rattus norvegicus Brca1 associated protein 1 (Bap1), mRNA [NM_001107292]
A_64_P153576	7.46976	7.31901	7.48323	5.27596	7.17366	5.53969	0.136891	0.186897	1	1.23807	0.80771	1.23807	0.308091	up	LOC500684	Rattus norvegicus hypothetical protein LOC500684 (LOC500684), mRNA [NM_001047959]
A_64_P162724	10.0574	10.0974	10.1993	7.3833	9.98707	8.51504	0.186426	0.192566	1	1.17263	0.852781	1.17263	0.229753	up		Rattus norvegicus similar to L-lactate dehydrogenase A chain (LDH-A) (LDH muscle subunit) (LDH-M) (LOC291715), mRNA [XM_226089]
A_44_P229079	9.75784	9.76159	9.76426	7.22438	9.61001	8.00639	0.169422	0.186897	1	1.17886	0.84828	1.17886	0.237387	up	Rb1	Rattus norvegicus retinoblastoma 1 (Rb1), mRNA [NM_017045]
A_42_P457895	8.32081	8.26663	8.24644	5.8196	8.0142	6.68056	0.152619	0.186897	1	1.21056	0.826063	1.21056	0.275676	up	Supv3l1	Rattus norvegicus Suv3 like RNA helicase (Supv3l1), mRNA [NM_001012462]
A_43_P10642	9.35112	9.34338	9.50201	6.72754	9.26988	7.78556	0.183581	0.191926	1	1.18558	0.843472	1.18558	0.245587	up	Poldip3	Rattus norvegicus DNA polymerase delta interacting protein 3 (Poldip3), mRNA [NM_001130506]
A_64_P047754	10.736	10.6588	10.7771	8.27679	10.4158	9.25386	0.149975	0.186897	1	1.1512	0.868663	1.1512	0.203132	up	Trappc6b	Rattus norvegicus trafficking protein particle complex 6B (Trappc6b), mRNA [NM_001106733]
A_44_P407707	9.04401	8.90764	9.01446	6.52344	8.74245	7.42723	0.15706	0.186897	1	1.18829	0.841542	1.18829	0.248893	up	Nufip1	Rattus norvegicus NUFIP1, FMR1 interacting protein 1 (Nufip1), mRNA [NM_001007758]
A_44_P522701	8.46781	7.60226	7.30608	8.7639	9.16232	8.81514	0.0708759	0.186897	1	0.874157	1.14396	1.14396	0.194035	down	Adcyap1	Rattus norvegicus adenylate cyclase activating polypeptide 1 (Adcyap1), mRNA [NM_016989]
A_64_P038732	8.65569	8.60583	8.5428	6.44316	8.2862	6.82743	0.127284	0.186897	1	1.19704	0.835394	1.19704	0.259471	up	Tada1	Rattus norvegicus transcriptional adaptor 1 (Tada1), mRNA [NM_001037980]
A_64_P037533	7.57029	7.27815	7.58043	5.82363	6.91896	5.84289	0.0624606	0.186897	1	1.20679	0.828641	1.20679	0.271181	up	RGD1563150	PREDICTED: Rattus norvegicus similar to B-cell translocation gene 1 (RGD1563150), misc_RNA [XR_001834967]
A_64_P145962	10.5551	10.6103	10.4964	8.14658	10.2038	9.05969	0.139749	0.186897	1	1.15512	0.865711	1.15512	0.208043	up
A_64_P052537	8.18734	7.96805	8.17839	10.0097	8.59005	9.92298	0.0899822	0.186897	1	0.853138	1.17214	1.17214	0.229149	down
A_64_P141251	8.01165	8.03625	8.41135	6.10338	7.75105	6.54773	0.102482	0.186897	1	1.19886	0.834129	1.19886	0.261658	up
A_64_P053411	11.0176	11.4664	11.2522	13.5782	11.5125	12.7498	0.144826	0.186897	1	0.891536	1.12166	1.12166	0.165635	down		Rattus norvegicus chromosome 10, 5 clones, strain BN/SsNHsdMCW RNOR03214145, whole genome shotgun sequence [AABR03075561]
A_64_P091064	13.6516	13.4512	13.8094	11.1942	13.4509	12.0564	0.163415	0.186897	1	1.11473	0.897081	1.11473	0.156689	up	Calm2	Rattus norvegicus calmodulin 2 (Calm2), mRNA [NM_017326]
A_64_P060211	7.27355	7.21671	7.47955	5.07028	7.10291	5.55887	0.145351	0.186897	1	1.23899	0.80711	1.23899	0.309162	up		Rattus norvegicus similar to splicing-related factor RNPS1 (LOC312994), mRNA [XM_232688]
A_44_P363181	8.31903	8.21084	8.29302	5.6839	8.08964	6.74463	0.175134	0.186897	1	1.2098	0.826583	1.2098	0.274769	up	Cpd	Rattus norvegicus carboxypeptidase D (Cpd), mRNA [NM_012836]
A_64_P076765	9.72688	9.69491	9.79209	7.58675	9.34974	8.16019	0.117823	0.186897	1	1.16405	0.859067	1.16405	0.219158	up	Ppp1cb	Rattus norvegicus protein phosphatase 1 catalytic subunit beta (Ppp1cb), mRNA [NM_013065]
A_64_P028426	8.86272	8.89347	8.65809	10.8173	9.32661	10.2137	0.0895217	0.186897	1	0.870105	1.14929	1.14929	0.200739	down	Zfp512b	Rattus norvegicus zinc finger protein 512B (Zfp512b), mRNA [NM_001107809]
A_43_P13339	7.78181	7.44936	7.80278	9.74918	8.11404	9.45216	0.0983442	0.186897	1	0.843259	1.18588	1.18588	0.245952	down	Fnbp1	Rattus norvegicus formin binding protein 1 (Fnbp1), mRNA [NM_138914]
A_44_P146821	10.6026	10.6372	10.9761	8.19662	10.5474	9.21017	0.16876	0.186897	1	1.15245	0.867717	1.15245	0.204704	up	Hivep2	Rattus norvegicus human immunodeficiency virus type I enhancer binding protein 2 (Hivep2), mRNA [NM_024137]
A_64_P090762	7.16057	7.20764	7.45026	9.83659	7.39506	9.03615	0.173258	0.186897	1	0.830616	1.20393	1.20393	0.267746	down		Rattus norvegicus, 30 clones, strain BN/SsNHsdMCW RNOR03322613, whole genome shotgun sequence [AABR03128500]
A_64_P145701	7.04715	6.67249	7.24893	9.26576	7.47872	8.50658	0.0985981	0.186897	1	0.830404	1.20423	1.20423	0.268115	down	Rbsn	Rattus norvegicus rabenosyn, RAB effector (Rbsn), mRNA [NM_001107875]
A_64_P067858	7.36342	7.26302	7.46232	5.14743	6.94387	5.98398	0.121568	0.186897	1	1.22204	0.818302	1.22204	0.289295	up		Rattus norvegicus similar to ribosomal protein L5 (LOC290469), mRNA [XM_224484]
A_64_P040200	10.1372	10.0459	10.2146	7.62037	9.8802	8.71083	0.165179	0.186897	1	1.15971	0.862283	1.15971	0.213767	up
A_64_P112599	12.8377	12.346	12.0047	13.8725	13.364	13.522	0.0200932	0.186897	1	0.912413	1.09599	1.09599	0.13224	down	Marf1	Rattus norvegicus meiosis arrest female 1 (Marf1), mRNA [NM_133421]
A_44_P227023	8.15396	7.96505	8.13693	10.2937	8.40532	9.82999	0.127474	0.186897	1	0.850221	1.17616	1.17616	0.23409	down	Clasp1	cytoplasmic linker associated protein 1 [Source:RGD Symbol;Acc:1310970] [ENSRNOT00000086641]
A_64_P105486	6.71325	6.01283	6.99799	8.51909	7.37634	7.97136	0.0358493	0.186897	1	0.826423	1.21003	1.21003	0.275048	down		PREDICTED: Rattus rattus TAFA chemokine like family member 2 (Tafa2), transcript variant X2, mRNA [XM_032913314.1]
A_44_P423084	7.95453	7.9974	7.79205	5.65565	7.65312	6.13772	0.138831	0.186897	1	1.22099	0.819008	1.22099	0.288051	up	Mllt10	Rattus norvegicus myeloid/lymphoid or mixed-lineage leukemia; translocated to, 10 (Mllt10), mRNA [NM_001012162]
A_44_P339571	7.58497	7.54759	7.61368	5.4016	7.2866	5.90551	0.133184	0.186897	1	1.22333	0.817441	1.22333	0.290814	up	Btg3	Rattus norvegicus BTG anti-proliferation factor 3 (Btg3), mRNA [NM_019290]
A_64_P128359	12.7838	12.2703	11.9701	13.8256	13.2996	13.4729	0.0187186	0.186897	1	0.911966	1.09653	1.09653	0.132948	down	LOC103689943	meiosis arrest female protein 1-like [Source:RGD Symbol;Acc:9219913] [ENSRNOT00000003193]
A_44_P445359	8.19841	8.1187	8.00372	6.00397	7.72074	6.49829	0.114065	0.186897	1	1.20263	0.83151	1.20263	0.266195	up	Pex7	Rattus norvegicus peroxisomal biogenesis factor 7 (Pex7), mRNA [NM_001034147]
A_44_P408165	8.51758	8.50489	8.47751	6.41923	8.22359	6.65566	0.131804	0.186897	1	1.19727	0.835235	1.19727	0.259746	up	Tmem199	Rattus norvegicus transmembrane protein 199 (Tmem199), mRNA [NM_001024992]
A_64_P160518	7.01838	7.39327	6.99198	8.55317	7.70165	8.84602	0.0552915	0.186897	1	0.852706	1.17274	1.17274	0.22988	down		Rattus norvegicus, 23 clones, strain BN/SsNHsdMCW RNOR03327657, whole genome shotgun sequence [AABR03128419]
A_64_P163231	6.65258	6.93786	6.79669	8.41794	7.33186	8.45231	0.0680795	0.186897	1	0.842369	1.18713	1.18713	0.247475	down
A_44_P314447	9.59107	9.42154	9.37073	7.04078	9.37717	7.61858	0.17421	0.186897	1	1.18084	0.846854	1.18084	0.239816	up	Bod1	Rattus norvegicus biorientation of chromosomes in cell division 1 (Bod1), transcript variant 1, mRNA [NM_001013854]
A_64_P085380	7.41953	7.27386	7.57056	9.66062	7.65759	9.28892	0.140336	0.186897	1	0.836766	1.19508	1.19508	0.257104	down	Tenm4	PREDICTED: Rattus norvegicus teneurin transmembrane protein 4 (Tenm4), transcript variant X7, mRNA [XM_017589178]
A_44_P212927	12.73	12.7265	12.8354	10.0761	12.6496	11.2514	0.192593	0.195154	1	1.12699	0.88732	1.12699	0.172474	up	RGD1563709	PREDICTED: Rattus norvegicus similar to K-ALPHA-1 protein (RGD1563709), mRNA [XM_017598960]
A_44_P508162	9.97686	10.2428	10.2359	8.52527	9.46744	8.61833	0.0415536	0.186897	1	1.14447	0.873766	1.14447	0.194681	up	Adamts5	Rattus norvegicus ADAM metallopeptidase with thrombospondin type 1 motif, 5 (Adamts5), mRNA [NM_198761]
A_44_P793372	8.22867	8.13928	8.29039	5.89538	7.91654	6.75814	0.144648	0.186897	1	1.19875	0.834203	1.19875	0.26153	up	Zfp867	Rattus norvegicus zinc finger protein 867 (Zfp867), mRNA [NM_001109677]
A_64_P090727	10.0377	10.0745	10.4842	8.03097	9.88105	8.65335	0.123986	0.186897	1	1.15174	0.868251	1.15174	0.203815	up
A_44_P522439	7.4999	7.3881	7.58569	9.53224	7.85636	9.24206	0.113882	0.186897	1	0.843903	1.18497	1.18497	0.244851	down	rnf141	Rattus norvegicus ring finger protein 141 (rnf141), mRNA [NM_001001800]
A_44_P653693	7.63614	7.62736	7.34193	5.51191	7.09789	5.9196	0.0983162	0.186897	1	1.21998	0.819688	1.21998	0.286854	up	Rcor1	Rattus norvegicus REST corepressor 1 (Rcor1), mRNA [NM_001305463]
A_64_P013437	9.10427	8.10434	8.18563	9.83703	9.63685	9.4676	0.0544027	0.186897	1	0.877434	1.13969	1.13969	0.188637	down	Cxcl13	Rattus norvegicus C-X-C motif chemokine ligand 13 (Cxcl13), mRNA [NM_001017496]
A_64_P100023	7.83696	7.78461	7.71908	5.382	7.67133	5.9625	0.170481	0.186897	1	1.22743	0.814709	1.22743	0.295644	up	Zcchc3	PREDICTED: Rattus norvegicus zinc finger CCHC-type containing 3 (Zcchc3), mRNA [XM_001072887]
A_64_P012606	8.17979	8.07276	8.05065	5.96283	7.93136	6.17283	0.151492	0.186897	1	1.2111	0.825695	1.2111	0.276319	up	Mtmr6	Rattus norvegicus myotubularin related protein 6 (Mtmr6), mRNA [NM_001107268]
A_44_P189026	7.9884	7.96641	7.62575	5.28292	7.72562	6.1932	0.17412	0.186897	1	1.22804	0.814304	1.22804	0.296361	up	B3galnt2	Rattus norvegicus beta-1,3-N-acetylgalactosaminyltransferase 2 (B3galnt2), mRNA [NM_001144851]
A_44_P1007708	8.48525	8.42965	8.47564	6.38686	8.0759	6.91639	0.115346	0.186897	1	1.18763	0.842012	1.18763	0.248087	up	Ebag9	Rattus norvegicus estrogen receptor binding site associated, antigen, 9 (Ebag9), mRNA [NM_001009665]
A_44_P429440	9.84566	9.8592	9.87273	7.20572	9.7406	8.33146	0.18981	0.194316	1	1.1701	0.854626	1.1701	0.226635	up	Tmem11	Rattus norvegicus transmembrane protein 11 (Tmem11), transcript variant 2, mRNA [NM_001166165]
A_64_P111099	7.79908	7.97644	8.18175	5.79683	7.63125	6.47437	0.12224	0.186897	1	1.20373	0.830748	1.20373	0.267518	up	Trpc7	Rattus norvegicus transient receptor potential cation channel, subfamily C, member 7 (Trpc7), mRNA [NM_001191691]
A_64_P115286	10.6897	10.7959	10.7585	8.62203	10.3059	9.30397	0.111135	0.186897	1	1.14212	0.875565	1.14212	0.191713	up	Ndnf	PREDICTED: Rattus norvegicus neuron-derived neurotrophic factor (Ndnf), transcript variant X1, mRNA [XM_008763014]
A_43_P12140	6.90361	6.60965	6.74689	9.0176	7.14781	8.21734	0.123247	0.186897	1	0.830922	1.20348	1.20348	0.267216	down	Cttn	Rattus norvegicus cortactin (Cttn), mRNA [NM_021868]
A_43_P15356	8.92442	8.75997	9.13204	10.8912	9.30514	10.7981	0.107763	0.186897	1	0.8652	1.1558	1.1558	0.208895	down	Mgea5	Rattus norvegicus meningioma expressed antigen 5 (hyaluronidase) (Mgea5), mRNA [NM_131904]
A_44_P483888	9.1759	9.15562	9.06242	7.12469	8.85367	7.27386	0.129401	0.186897	1	1.17812	0.848809	1.17812	0.236488	up		phosphatidylinositol glycan anchor biosynthesis, class F [Source:RGD Symbol;Acc:1584658] [ENSRNOT00000020600]
A_64_P005137	10.7457	10.5662	11.2405	12.4141	11.4233	12.7684	0.0589989	0.186897	1	0.889267	1.12452	1.12452	0.169312	down	Hist1h1d	Rattus norvegicus histone cluster 1, H1d (Hist1h1d), mRNA [NM_133285]
A_44_P183075	8.64028	8.37853	8.55798	6.51544	8.32151	6.67475	0.141128	0.186897	1	1.18897	0.841063	1.18897	0.249713	up	Bcap29	Rattus norvegicus B-cell receptor-associated protein 29 (Bcap29), mRNA [NM_001006980]
A_42_P522682	11.1783	11.1474	11.2029	8.70391	10.9655	9.70687	0.168562	0.186897	1	1.14135	0.876153	1.14135	0.190744	up	Rbm18	Rattus norvegicus RNA binding motif protein 18 (Rbm18), mRNA [NM_001107838]
A_64_P077280	9.7217	10.147	9.78625	7.31693	9.68061	8.26786	0.162623	0.186897	1	1.17374	0.851978	1.17374	0.231111	up	Rbp3	Rattus norvegicus retinol binding protein 3 (Rbp3), mRNA [NM_001191832]
A_44_P538970	9.33759	9.29618	9.48712	11.3361	9.78019	11.0426	0.104017	0.186897	1	0.874437	1.14359	1.14359	0.193573	down	Ptpdc1	Rattus norvegicus protein tyrosine phosphatase domain containing 1 (Ptpdc1), mRNA [NM_001106104]
A_43_P16005	9.64829	9.89253	9.39723	7.67827	9.1714	7.98429	0.0839919	0.186897	1	1.16526	0.858177	1.16526	0.220654	up	Prkd3	Rattus norvegicus protein kinase D3 (Prkd3), mRNA [NM_001024263]
A_64_P017771	7.69139	7.16385	7.72138	9.47852	8.25265	8.78882	0.0462847	0.186897	1	0.851306	1.17467	1.17467	0.23225	down	Galntl6	Rattus norvegicus polypeptide N-acetylgalactosaminyltransferase-like 6 (Galntl6), mRNA [NM_001135756]
A_42_P581567	7.5751	7.3555	7.40072	5.18384	7.26203	5.76311	0.155195	0.186897	1	1.22639	0.815401	1.22639	0.294419	up	Gart	Rattus norvegicus phosphoribosylglycinamide formyltransferase (Gart), mRNA [NM_001011899]
A_44_P507813	8.4621	8.44811	8.38757	6.15293	8.22253	6.7614	0.152263	0.186897	1	1.19686	0.835523	1.19686	0.259249	up	Fam136a	Rattus norvegicus family with sequence similarity 136, member A (Fam136a), mRNA [NM_001106605]
A_44_P193644	7.73166	7.91344	7.45879	5.68854	7.32406	5.94293	0.104451	0.186897	1	1.21885	0.820448	1.21885	0.285517	up	Phf8	Rattus norvegicus PHD finger protein 8 (Phf8), mRNA [NM_001108253]
A_64_P144670	8.23285	7.99985	8.43486	10.4326	8.53269	9.92058	0.125513	0.186897	1	0.853966	1.17101	1.17101	0.22775	down	Usp46	Rattus norvegicus ubiquitin specific peptidase 46 (Usp46), mRNA [NM_001191596]
A_64_P310658	8.05837	8.09456	8.46029	10.1934	8.41646	10.2235	0.137199	0.186897	1	0.853637	1.17146	1.17146	0.228306	down	Dst	dystonin [Source:RGD Symbol;Acc:1306566] [ENSRNOT00000044452]
A_44_P358782	7.31255	7.65039	7.30542	5.66503	7.07936	5.34429	0.114672	0.186897	1	1.23107	0.812304	1.23107	0.299908	up	Wdr47	Rattus norvegicus WD repeat domain 47 (Wdr47), mRNA [NM_001100702]
A_43_P16894	9.23438	9.32334	9.39521	6.97252	8.96653	8.02238	0.146233	0.186897	1	1.16658	0.857206	1.16658	0.222286	up	Akirin1	Rattus norvegicus akirin 1 (Akirin1), mRNA [NM_001030054]
A_64_P006533	8.00773	7.80817	7.88743	5.92646	7.79442	5.82555	0.161803	0.186897	1	1.21267	0.824628	1.21267	0.278184	up	LOC681224	PREDICTED: Rattus norvegicus similar to cyclin D binding myb-like transcription factor 1 (LOC681224), transcript variant X2, misc_RNA [XR_001834403]
A_64_P117969	9.16681	9.08014	9.14253	11.3626	9.29904	10.9287	0.155365	0.186897	1	0.867023	1.15337	1.15337	0.205859	down	Stau1	Rattus norvegicus staufen double-stranded RNA binding protein 1 (Stau1), transcript variant 1, mRNA [NM_053436]
A_64_P086529	9.61713	9.63846	9.74956	7.17084	9.38456	8.42812	0.171121	0.186897	1	1.16097	0.861348	1.16097	0.215332	up	Prdm13	PR/SET domain 13 [Source:RGD Symbol;Acc:1589883] [ENSRNOT00000010126]
A_44_P101023	9.07779	9.00704	9.06151	11.1136	9.46262	10.5178	0.112055	0.186897	1	0.873041	1.14542	1.14542	0.195878	down	Msl1	Rattus norvegicus male specific lethal 1 homolog (Msl1), mRNA [NM_001107048]
A_44_P278770	7.16899	7.11437	7.28904	4.97105	7.07553	5.37626	0.164251	0.186897	1	1.23817	0.807645	1.23817	0.308206	up	Sart3	Rattus norvegicus squamous cell carcinoma antigen recognized by T-cells 3 (Sart3), mRNA [NM_001107156]
A_64_P036534	7.25362	6.91388	7.32676	9.08874	7.60206	8.89155	0.0907996	0.186897	1	0.840199	1.19019	1.19019	0.251197	down	Set	Rattus norvegicus SET nuclear proto-oncogene (Set), mRNA [NM_001012504]
A_64_P135117	10.8144	10.7788	10.9764	8.6011	10.5606	9.44486	0.143829	0.186897	1	1.13854	0.87832	1.13854	0.187182	up	Kras	Rattus norvegicus KRAS proto-oncogene, GTPase (Kras), mRNA [NM_031515]
A_44_P344863	9.50572	9.52481	9.65234	7.522	9.18005	8.08062	0.115091	0.186897	1	1.15738	0.864023	1.15738	0.210858	up	Ddx50	Rattus norvegicus DExD-box helicase 50 (Ddx50), mRNA [NM_001013198]
A_64_P065753	11.8915	11.908	11.8818	9.39165	11.7146	10.4356	0.176315	0.186897	1	1.13124	0.883988	1.13124	0.177901	up	Metap2	Rattus norvegicus methionyl aminopeptidase 2 (Metap2), mRNA [NM_022539]
A_64_P155920	13.6294	13.3676	13.7972	15.478	14.184	15.0367	0.063671	0.186897	1	0.912646	1.09572	1.09572	0.131873	down	Cplx2	Rattus norvegicus complexin 2 (Cplx2), mRNA [NM_053878]
A_44_P241541	9.99532	9.93917	9.72059	7.82322	9.58308	8.20208	0.124477	0.186897	1	1.15802	0.863541	1.15802	0.211663	up	Tcp11l2	Rattus norvegicus t-complex 11 like 2 (Tcp11l2), mRNA [NM_001017458]
A_64_P126007	7.57395	7.76275	7.87182	9.43231	8.1957	9.40392	0.0828723	0.186897	1	0.85856	1.16474	1.16474	0.22001	down		Rattus norvegicus, 23 clones, strain BN/SsNHsdMCW RNOR03327639, whole genome shotgun sequence [AABR03128582]
A_44_P506024	9.83074	9.60128	10.1613	7.81209	9.44261	8.66761	0.1094	0.186897	1	1.14162	0.87595	1.14162	0.19108	up	Sox2	Rattus norvegicus SRY box 2 (Sox2), mRNA [NM_001109181]
A_44_P519581	9.85517	9.80287	9.87419	7.70983	9.58612	8.22459	0.139264	0.186897	1	1.15719	0.864159	1.15719	0.210631	up	Tm2d1	Rattus norvegicus TM2 domain containing 1 (Tm2d1), mRNA [NM_001108670]
A_44_P337146	7.58848	7.67577	7.91602	6.08593	7.13153	6.29857	0.0515876	0.186897	1	1.18776	0.841924	1.18776	0.248238	up	Nxph1	Rattus norvegicus neurexophilin 1 (Nxph1), mRNA [NM_012994]
A_64_P098255	10.6739	11.0077	11.1317	8.42154	10.6169	9.74036	0.164635	0.186897	1	1.14019	0.877047	1.14019	0.189274	up	Gadd45g	Rattus norvegicus growth arrest and DNA-damage-inducible, gamma (Gadd45g), mRNA [NM_001077640]
A_44_P241583	9.46267	9.43297	9.40904	6.99967	9.25404	7.93503	0.170714	0.186897	1	1.17016	0.854585	1.17016	0.226705	up	Setd2	Rattus norvegicus SET domain containing 2 (Setd2), mRNA [NM_001108189]
A_64_P150386	7.19302	7.06727	7.00051	8.92318	7.38284	8.97141	0.122536	0.186897	1	0.841098	1.18892	1.18892	0.249654	down	Pdzd4	Rattus norvegicus PDZ domain containing 4 (Pdzd4), mRNA [NM_001135836]
A_64_P060952	13.4001	13.2548	13.5324	14.869	13.9929	15.137	0.0599674	0.186897	1	0.913371	1.09485	1.09485	0.130728	down
A_64_P022790	7.64199	7.26635	7.94144	9.92175	7.90474	9.31122	0.128318	0.186897	1	0.841993	1.18766	1.18766	0.248119	down	Stox2	Rattus norvegicus storkhead box 2 (Stox2), mRNA [NM_001134863]
A_44_P1011008	11.8813	11.8346	12.0202	9.68629	11.701	10.3261	0.151568	0.186897	1	1.12684	0.887434	1.12684	0.172288	up	Atp6ap2	Rattus norvegicus ATPase H+ transporting accessory protein 2 (Atp6ap2), mRNA [NM_001007091]
A_64_P061291	6.83019	7.17809	6.78384	8.61206	7.35241	8.50343	0.0823222	0.186897	1	0.849771	1.17679	1.17679	0.234854	down	Micall1	MICAL-like 1 [Source:RGD Symbol;Acc:1305415] [ENSRNOT00000036357]
A_64_P115005	7.98815	7.48285	8.02982	10.0009	8.17047	9.56699	0.113988	0.186897	1	0.847232	1.18031	1.18031	0.239172	down	Pip4k2a	Rattus norvegicus phosphatidylinositol-5-phosphate 4-kinase type 2 alpha (Pip4k2a), mRNA [NM_053926]
A_44_P605864	9.05595	9.06946	9.0029	6.73097	8.81127	7.50418	0.15414	0.186897	1	1.17712	0.849534	1.17712	0.235257	up	RGD1308430	Rattus norvegicus similar to 1700123O20Rik protein (RGD1308430), mRNA [NM_001108376]
A_64_P047562	7.982	7.79756	7.84294	10.0073	8.19029	9.46028	0.128199	0.186897	1	0.854098	1.17083	1.17083	0.227526	down	Zmpste24	Rattus norvegicus zinc metallopeptidase STE24 (Zmpste24), mRNA [NM_001107974]
A_44_P458992	9.43842	9.82621	9.38539	7.72301	9.02645	7.91344	0.0694689	0.186897	1	1.16166	0.860833	1.16166	0.216194	up	Rapgef5	Rattus norvegicus Rap guanine nucleotide exchange factor 5 (Rapgef5), mRNA [NM_001047915]
A_42_P659466	10.8017	10.8585	10.9977	8.52319	10.666	9.42127	0.160929	0.186897	1	1.14147	0.876066	1.14147	0.190888	up	Rraga	Rattus norvegicus Ras-related GTP binding A (Rraga), mRNA [NM_053973]
A_44_P118833	10.1946	9.93822	10.3326	12.2962	10.5671	11.6492	0.109377	0.186897	1	0.882738	1.13284	1.13284	0.179943	down	Prkacb	Rattus norvegicus protein kinase cAMP-activated catalytic subunit beta (Prkacb), mRNA [NM_001077645]
A_44_P283878	9.8259	9.72984	9.81052	7.58117	9.65299	8.03432	0.161678	0.186897	1	1.16217	0.86046	1.16217	0.21682	up	Naa20	Rattus norvegicus N(alpha)-acetyltransferase 20, NatB catalytic subunit (Naa20), mRNA [NM_001108595]
A_64_P019160	8.58861	8.72015	8.81706	10.7432	8.95078	10.461	0.135294	0.186897	1	0.866386	1.15422	1.15422	0.206919	down	Etnk1	Rattus norvegicus ethanolamine kinase 1 (Etnk1), mRNA [NM_001107894]
A_44_P170939	6.74834	6.50036	6.84433	8.71968	7.047	8.41535	0.112629	0.186897	1	0.830907	1.2035	1.2035	0.267241	down	Ppm1l	Rattus norvegicus protein phosphatase, Mg2+/Mn2+ dependent, 1L (Ppm1l), mRNA [NM_001107681]
A_64_P051617	8.75119	8.6305	8.71553	6.43473	8.52953	7.0831	0.160607	0.186897	1	1.18369	0.844816	1.18369	0.243291	up	Swsap1	Rattus norvegicus SWIM-type zinc finger 7 associated protein 1 (Swsap1), mRNA [NM_001108755]
A_44_P437896	7.56681	7.24728	7.42315	4.86804	7.2854	6.07201	0.19354	0.195238	1	1.22012	0.819591	1.22012	0.287025	up	Bdnf	Rattus norvegicus brain-derived neurotrophic factor (Bdnf), transcript variant 2, mRNA [NM_012513]
A_64_P157400	9.22296	8.95472	9.2681	11.0734	9.69564	10.5521	0.0770983	0.186897	1	0.876269	1.1412	1.1412	0.190554	down	Reep1	Rattus norvegicus receptor accessory protein 1 (Reep1), mRNA [NM_001108633]
A_64_P127986	7.69431	7.40993	7.88955	9.85313	8.11088	9.05318	0.107784	0.186897	1	0.85108	1.17498	1.17498	0.232633	down	Fam126b	Rattus norvegicus family with sequence similarity 126, member B (Fam126b), mRNA [NM_001025710]
A_44_P482325	9.22939	8.98522	9.28633	11.0898	9.6056	10.7729	0.0938575	0.186897	1	0.873925	1.14426	1.14426	0.194418	down	Fhl1	Rattus norvegicus four and a half LIM domains 1 (Fhl1), transcript variant 2, mRNA [NM_145669]
A_64_P001117	6.99332	6.69487	7.22022	9.32153	7.25105	8.53352	0.139103	0.186897	1	0.832803	1.20076	1.20076	0.263953	down	Hspa12a	Rattus norvegicus heat shock protein family A (Hsp70) member 12A (Hspa12a), mRNA [NM_001107445]
A_64_P082281	7.79446	7.90247	7.73931	9.74513	8.11271	9.46001	0.122595	0.186897	1	0.85791	1.16562	1.16562	0.221102	down	Grid1	Rattus norvegicus glutamate ionotropic receptor delta type subunit 1 (Grid1), mRNA [NM_024378]
A_64_P139639	10.2276	10.7425	10.2194	8.00603	10.0857	8.88172	0.136275	0.186897	1	1.15631	0.864822	1.15631	0.209524	up	Pnn	Rattus norvegicus pinin, desmosome associated protein (Pnn), mRNA [NM_001109023]
A_44_P485592	9.53586	9.30356	9.45897	7.42792	9.10679	7.94311	0.121728	0.186897	1	1.15608	0.86499	1.15608	0.209244	up	Mrps9	Rattus norvegicus mitochondrial ribosomal protein S9 (Mrps9), mRNA [NM_001100549]
A_44_P308181	7.59327	7.44555	7.6135	5.26991	7.39726	5.974	0.165193	0.186897	1	1.21518	0.822925	1.21518	0.281167	up	Gapvd1	GTPase activating protein and VPS9 domains 1 [Source:RGD Symbol;Acc:1307479] [ENSRNOT00000066961]
A_44_P189660	8.20024	8.41535	8.08451	6.15965	7.95803	6.46686	0.128228	0.186897	1	1.19993	0.833379	1.19993	0.262956	up	Zfp110	Rattus norvegicus zinc finger protein 110 (Zfp110), mRNA [NM_001024775]
A_64_P031240	8.2483	8.06922	8.41414	6.43077	7.87021	6.70603	0.0999355	0.186897	1	1.1773	0.849398	1.1773	0.235488	up
A_44_P233932	7.57113	8.16801	7.62961	5.61276	7.30634	6.39537	0.0953336	0.186897	1	1.20991	0.826508	1.20991	0.274899	up	Notch1	Rattus norvegicus notch 1 (Notch1), mRNA [NM_001105721]
A_64_P008406	10.884	11.3392	11.1919	12.4053	11.668	12.883	0.0645592	0.186897	1	0.904183	1.10597	1.10597	0.145313	down	Cx3cr1	Rattus norvegicus C-X3-C motif chemokine receptor 1 (Cx3cr1), mRNA [NM_133534]
A_44_P183784	10.4084	10.3264	10.6178	7.95252	10.2667	9.19061	0.186417	0.192566	1	1.14384	0.874247	1.14384	0.193887	up	Akap12	Rattus norvegicus A-kinase anchoring protein 12 (Akap12), transcript variant 1, mRNA [NM_057103]
A_44_P555418	9.24678	9.12563	9.24372	7.0831	8.97142	7.63321	0.143931	0.186897	1	1.16584	0.85775	1.16584	0.221371	up	Gcsh	Rattus norvegicus glycine cleavage system protein H (Gcsh), mRNA [NM_133598]
A_64_P028391	7.79936	7.53216	7.96625	10.2224	7.91075	9.41986	0.167522	0.186897	1	0.845562	1.18264	1.18264	0.242017	down
A_44_P285530	9.74542	9.80728	9.72657	7.44899	9.42302	8.49607	0.149292	0.186897	1	1.15418	0.866418	1.15418	0.206865	up	Eif2s2	Rattus norvegicus eukaryotic translation initiation factor 2 subunit beta (Eif2s2), mRNA [NM_199380]
A_44_P310596	11.9251	12.045	11.9994	9.56303	11.623	10.8976	0.164453	0.186897	1	1.12112	0.891968	1.12112	0.164935	up	Il33	Rattus norvegicus interleukin 33 (Il33), mRNA [NM_001014166]
A_64_P154122	8.38454	8.49423	8.85974	7.2125	7.52409	7.91961	0.0183758	0.186897	1	1.13605	0.880245	1.13605	0.184023	up	Rpe65	Rattus norvegicus RPE65, retinoid isomerohydrolase (Rpe65), mRNA [NM_053562]
A_64_P009857	8.00103	7.05725	6.85185	8.02631	8.5477	8.49396	0.0787866	0.186897	1	0.874029	1.14413	1.14413	0.194247	down	Tbx1	Rattus norvegicus T-box 1 (Tbx1), mRNA [NM_001108322]
A_43_P23209	8.45145	8.38456	8.30783	6.05386	8.26995	6.7247	0.172475	0.186897	1	1.19457	0.837123	1.19457	0.256488	up	Dync2li1	Rattus norvegicus dynein cytoplasmic 2 light intermediate chain 1 (Dync2li1), mRNA [NM_001013940]
A_43_P17795	8.26154	7.93268	8.33928	5.99357	7.79491	7.12312	0.142044	0.186897	1	1.1732	0.852369	1.1732	0.23045	up	Efhd1	Rattus norvegicus EF-hand domain family, member D1 (Efhd1), mRNA [NM_001109310]
A_44_P396266	8.50439	8.45514	8.37011	6.06933	8.31189	6.86993	0.173615	0.186897	1	1.19192	0.838983	1.19192	0.253286	up	Vps50	Rattus norvegicus VPS50 EARP/GARPII complex subunit (Vps50), mRNA [NM_001173511]
A_44_P547045	10.4686	10.4846	10.4829	8.08621	10.2806	9.06632	0.17024	0.186897	1	1.14592	0.872663	1.14592	0.196504	up	Herc3	Rattus norvegicus HECT and RLD domain containing E3 ubiquitin protein ligase 3 (Herc3), mRNA [NM_001108631]
A_43_P21003	7.39281	7.29743	7.37424	5.7962	7.08181	5.31152	0.133907	0.186897	1	1.21303	0.824381	1.21303	0.278617	up	Ints11	Rattus norvegicus integrator complex subunit 11 (Ints11), mRNA [NM_001033892]
A_44_P401140	7.71325	7.54474	7.58117	5.09469	7.41627	6.38655	0.18892	0.193981	1	1.20858	0.827417	1.20858	0.273313	up	Zfp18	Rattus norvegicus zinc finger protein 18 (Zfp18), mRNA [NM_001012008]
A_43_P16605	7.16331	7.08839	7.08569	9.21796	7.47315	8.49694	0.126293	0.186897	1	0.847124	1.18047	1.18047	0.239355	down	Dnaja3	Rattus norvegicus DnaJ heat shock protein family (Hsp40) member A3 (Dnaja3), transcript variant 1, mRNA [NM_001038595]
A_42_P480769	8.75169	8.69892	8.56323	6.46707	8.40648	7.1923	0.144226	0.186897	1	1.17892	0.848235	1.17892	0.237464	up	Nol11	nucleolar protein 11 [Source:RGD Symbol;Acc:1584081] [ENSRNOT00000077888]
A_64_P108658	7.19517	7.02556	7.12872	8.49882	7.70157	8.82269	0.0637411	0.186897	1	0.853191	1.17207	1.17207	0.22906	down	Nkd2	Rattus norvegicus naked cuticle homolog 2 (Nkd2), mRNA [NM_001107454]
A_64_P395489	8.75841	8.87119	8.91856	6.75594	8.5976	7.24351	0.138308	0.186897	1	1.17485	0.851172	1.17485	0.232477	up		polymerase (RNA) II (DNA directed) polypeptide M [Source:MGI Symbol;Acc:MGI:107282] [ENSRNOT00000049600]
A_64_P140787	10.5745	10.5679	10.7447	8.33033	10.3956	9.25968	0.160137	0.186897	1	1.13941	0.877645	1.13941	0.188291	up
A_44_P436284	7.99982	8.08462	8.09489	5.87033	7.96337	6.23985	0.1676	0.186897	1	1.20454	0.830194	1.20454	0.268479	up	Ankrd11	ankyrin repeat domain 11 [Source:RGD Symbol;Acc:1306679] [ENSRNOT00000031389]
A_64_P050984	9.65344	9.48718	9.77973	11.4951	10.0081	11.353	0.105112	0.186897	1	0.880212	1.13609	1.13609	0.184078	down	Sema5a	Rattus norvegicus semaphorin 5A (Sema5a), mRNA [NM_001107659]
A_64_P048927	12.3052	11.8003	12.2113	11.3198	11.1062	10.956	0.00905475	0.186897	1	1.08791	0.91919	1.08791	0.121566	up	Hbe2	Rattus norvegicus hemoglobin, epsilon 2 (Hbe2), mRNA [NM_001024805]
A_44_P447368	12.5533	12.5053	12.6098	10.0245	12.4101	11.2425	0.192891	0.195154	1	1.11852	0.894039	1.11852	0.16159	up	Rack1	Rattus norvegicus receptor for activated C kinase 1 (Rack1), mRNA [NM_130734]
A_64_P032361	11.0146	10.9783	11.1166	8.54661	10.8493	9.76939	0.186275	0.192566	1	1.13524	0.880872	1.13524	0.182995	up	LOC501416	PREDICTED: Rattus norvegicus DNA-directed RNA polymerase II subunit GRINL1A-like (LOC501416), transcript variant X2, partial mRNA [XM_017588555]
A_44_P1011224	9.11554	9.07731	9.17948	10.7988	9.6087	10.6948	0.081399	0.186897	1	0.880075	1.13627	1.13627	0.184301	down	Ubap2l	Rattus norvegicus ubiquitin associated protein 2-like (Ubap2l), mRNA [NM_001024798]
A_64_P122806	7.4258	7.53808	7.42122	9.39191	7.70348	9.16301	0.133957	0.186897	1	0.852493	1.17303	1.17303	0.23024	down	Gpr137c	Rattus norvegicus G protein-coupled receptor 137C (Gpr137c), mRNA [NM_001134541]
A_44_P110409	6.92064	6.9933	6.92733	8.69824	7.33128	8.56637	0.10228	0.186897	1	0.847348	1.18015	1.18015	0.238974	down	Plekhm3	pleckstrin homology domain containing M3 [Source:RGD Symbol;Acc:1307151] [ENSRNOT00000032782]
A_44_P526390	10.3619	10.379	10.455	8.42016	9.98442	9.04808	0.110438	0.186897	1	1.13635	0.88001	1.13635	0.184409	up	Paip1	Rattus norvegicus poly(A) binding protein interacting protein 1 (Paip1), mRNA [NM_001108937]
A_64_P028011	6.79788	7.35941	6.77476	8.35098	7.56049	8.30412	0.0301046	0.186897	1	0.864403	1.15687	1.15687	0.210224	down	Wwox	Rattus norvegicus WW domain-containing oxidoreductase (Wwox), mRNA [NM_001106188]
A_64_P124893	9.82985	9.46647	9.86988	11.3473	10.5015	10.9139	0.0220926	0.186897	1	0.890227	1.12331	1.12331	0.167755	down	Kctd16	Rattus norvegicus potassium channel tetramerization domain containing 16 (Kctd16), mRNA [NM_001172155]
A_44_P164007	10.2729	10.3082	10.3214	8.40882	9.99905	8.62023	0.122183	0.186897	1	1.14334	0.874628	1.14334	0.193258	up	Hectd1	HECT domain E3 ubiquitin protein ligase 1 [Source:RGD Symbol;Acc:1561653] [ENSRNOT00000008459]
A_42_P784614	12.7685	12.8203	12.9888	10.4924	12.4709	11.8715	0.165343	0.186897	1	1.10744	0.902982	1.10744	0.147231	up	Htra1	Rattus norvegicus HtrA serine peptidase 1 (Htra1), mRNA [NM_031721]
A_64_P088393	14.1877	13.7374	14.0554	13.1307	13.026	12.8365	0.00552431	0.186897	1	1.07661	0.928844	1.07661	0.106491	up	Hbb-b1	Rattus norvegicus hemoglobin, beta adult major chain (Hbb-b1), mRNA [NM_198776]
A_64_P070053	8.50056	8.25997	8.46416	10.3646	8.79832	9.94826	0.106137	0.186897	1	0.866496	1.15407	1.15407	0.206734	down	Cd200	Rattus norvegicus Cd200 molecule (Cd200), mRNA [NM_031518]
A_64_P001824	8.07375	7.84072	8.11096	10.3249	8.2904	9.41671	0.148676	0.186897	1	0.857072	1.16676	1.16676	0.222512	down	Slc12a6	Rattus norvegicus solute carrier family 12, member 6 (Slc12a6), mRNA [NM_001109630]
A_64_P084851	9.09906	8.92809	9.37938	10.8412	9.56382	10.8912	0.0856555	0.186897	1	0.875715	1.14192	1.14192	0.191467	down	Rcan2	regulator of calcineurin 2 [Source:RGD Symbol;Acc:69198] [ENSRNOT00000029593]
A_64_P128249	8.25688	8.27512	8.48652	10.1406	8.76975	9.87796	0.0917458	0.186897	1	0.869053	1.15068	1.15068	0.202484	down
A_44_P490159	7.73521	7.59649	7.45232	5.42093	7.46625	5.8773	0.161081	0.186897	1	1.21421	0.823581	1.21421	0.280017	up	Fam118b	Rattus norvegicus family with sequence similarity 118, member B (Fam118b), mRNA [NM_001025283]
A_42_P820023	8.27762	8.46656	8.05775	6.14528	8.01188	6.60367	0.13319	0.186897	1	1.19465	0.837065	1.19465	0.256588	up	Pfkfb2	Rattus norvegicus 6-phosphofructo-2-kinase/fructose-2,6-biphosphatase 2 (Pfkfb2), transcript variant 3, mRNA [NM_080477]
A_44_P402668	8.80373	8.79104	9.02481	6.70381	8.71702	7.28694	0.159049	0.186897	1	1.17227	0.853048	1.17227	0.229302	up	Fbxo6	Rattus norvegicus F-box protein 6 (Fbxo6), mRNA [NM_138917]
A_44_P550697	7.82415	7.63735	7.70802	5.68096	7.38659	6.38121	0.127476	0.186897	1	1.19131	0.839412	1.19131	0.25255	up	Slf1	Rattus norvegicus SMC5-SMC6 complex localization factor 1 (Slf1), mRNA [NM_001106400]
A_44_P971189	8.36457	8.34608	8.41676	6.36786	8.19856	6.64021	0.14881	0.186897	1	1.18488	0.843964	1.18488	0.244746	up	Rbpj	PREDICTED: Rattus norvegicus recombination signal binding protein for immunoglobulin kappa J region (Rbpj), transcript variant X1, mRNA [XM_008770190]
A_44_P116300	9.29289	9.54998	9.75481	7.81006	8.97418	8.23729	0.0574851	0.186897	1	1.14292	0.87495	1.14292	0.192728	up	Ppargc1b	Rattus norvegicus PPARG coactivator 1 beta (Ppargc1b), mRNA [NM_176075]
A_64_P025476	11.4734	11.6082	11.4461	9.04333	11.266	10.2645	0.176045	0.186897	1	1.12932	0.885488	1.12932	0.175455	up	Selenof	Rattus norvegicus selenoprotein 15 (Sep15), mRNA [NM_133297]
A_64_P078431	11.732	11.8189	11.9736	10.0337	11.4934	10.2465	0.107641	0.186897	1	1.11805	0.894414	1.11805	0.160985	up	Mrfap1	Rattus norvegicus Morf4 family associated protein 1 (Mrfap1), mRNA [NM_001009264]
A_64_P122168	8.13513	8.51056	8.61543	9.64529	8.92422	10.2321	0.0742739	0.186897	1	0.877072	1.14016	1.14016	0.189233	down	Lhx6	Rattus norvegicus LIM homeobox 6 (Lhx6), mRNA [NM_001107837]
A_44_P352152	7.01215	7.01886	7.05726	8.78966	7.42404	8.60473	0.100608	0.186897	1	0.849702	1.17688	1.17688	0.234972	down	Pwwp2a	PREDICTED: Rattus norvegicus PWWP domain containing 2A (Pwwp2a), transcript variant X1, mRNA [XM_006246135]
A_64_P021211	7.94561	8.03598	7.98911	5.6766	7.83893	6.45465	0.169248	0.186897	1	1.20032	0.833108	1.20032	0.263425	up
A_42_P542773	8.35818	8.35344	8.46124	6.42705	8.03631	6.98429	0.118327	0.186897	1	1.17369	0.852015	1.17369	0.23105	up	Slc25a16	Rattus norvegicus solute carrier family 25 member 16 (Slc25a16), mRNA [NM_001100860]
A_44_P198716	8.07063	7.57323	8.18534	6.12773	7.89622	6.0416	0.165056	0.186897	1	1.18757	0.842057	1.18757	0.24801	up	Pls3	Rattus norvegicus plastin 3 (Pls3), mRNA [NM_031084]
A_64_P056678	7.06292	7.01467	7.09875	8.9727	7.39956	8.60137	0.116204	0.186897	1	0.847948	1.17932	1.17932	0.237952	down	Elmod2	Rattus norvegicus ELMO domain containing 2 (Elmod2), mRNA [NM_001109506]
A_64_P032904	10.1976	10.1095	10.2305	7.89874	10.0629	8.64609	0.174662	0.186897	1	1.14769	0.871313	1.14769	0.198737	up	Mbnl2	Rattus norvegicus muscleblind-like splicing regulator 2 (Mbnl2), mRNA [NM_001111064]
A_64_P115182	10.8371	11.3102	10.7574	12.3469	11.4819	12.3897	0.0437488	0.186897	1	0.908504	1.10071	1.10071	0.138436	down	LOC690617	Rattus norvegicus hypothetical protein LOC690617 (LOC690617), mRNA [NM_001109605]
A_64_P160290	7.7437	7.99259	7.64812	9.44542	8.35519	8.96569	0.0585484	0.186897	1	0.873651	1.14462	1.14462	0.194871	down
A_64_P047478	7.3562	6.98569	7.70817	9.30817	7.84411	8.79218	0.0752288	0.186897	1	0.849895	1.17662	1.17662	0.234643	down	Igfbp5	Rattus norvegicus insulin-like growth factor binding protein 5 (Igfbp5), mRNA [NM_012817]
A_43_P12433	7.87677	7.40391	7.94473	5.79945	7.44216	6.45721	0.120544	0.186897	1	1.17903	0.848158	1.17903	0.237595	up	Grid2	Rattus norvegicus glutamate ionotropic receptor delta type subunit 2 (Grid2), mRNA [NM_024379]
A_44_P378845	7.31846	7.40234	7.27626	5.26519	7.04817	5.81804	0.133653	0.186897	1	1.2132	0.824265	1.2132	0.27882	up	Rasgrp3	Rattus norvegicus RAS guanyl releasing protein 3 (Rasgrp3), mRNA [NM_001108009]
A_64_P397603	9.52331	9.99478	9.21874	7.20696	9.34376	7.99622	0.143232	0.186897	1	1.17069	0.854198	1.17069	0.227358	up		AGENCOURT_50150647 NCI_CGAP_Pr50 Rattus norvegicus cDNA clone IMAGE:7935186 5', mRNA sequence [DN932216]
A_64_P133806	6.79644	7.07599	6.78476	8.44568	7.34839	8.34055	0.0711916	0.186897	1	0.855915	1.16834	1.16834	0.22446	down	Utrn	Rattus norvegicus utrophin (Utrn), mRNA [NM_013070]
A_44_P153979	9.30501	9.25856	9.50717	7.29822	9.25027	7.61596	0.162217	0.186897	1	1.16165	0.860841	1.16165	0.216181	up	Zeb1	Rattus norvegicus zinc finger E-box binding homeobox 1 (Zeb1), mRNA [NM_001308265]
A_44_P487355	10.4239	10.4879	10.4757	8.21734	10.1648	9.19779	0.152376	0.186897	1	1.13806	0.87869	1.13806	0.186574	up	Zfp281	Rattus norvegicus zinc finger protein 281 (Zfp281), mRNA [NM_001012030]
A_44_P758991	9.42546	9.47852	9.36642	7.51239	9.0761	7.90892	0.114918	0.186897	1	1.15402	0.866539	1.15402	0.206664	up	Rybp	Rattus norvegicus RING1 and YY1 binding protein (Rybp), mRNA [NM_001107879]
A_64_P004231	14.0992	13.9489	13.847	11.5253	13.6906	12.8916	0.18238	0.191249	1	1.09939	0.909593	1.09939	0.136707	up	Gsta3	Rattus norvegicus glutathione S-transferase alpha 3 (Gsta3), transcript variant 1, mRNA [NM_001009920]
A_44_P284859	11.5561	11.5506	11.5087	9.43799	11.2696	10.0924	0.140836	0.186897	1	1.12388	0.889778	1.12388	0.168482	up	Htatsf1	Rattus norvegicus HIV-1 Tat specific factor 1 (Htatsf1), mRNA [NM_001108259]
A_64_P074316	8.34694	8.78846	8.52937	9.78224	9.11572	10.0919	0.0444451	0.186897	1	0.885302	1.12956	1.12956	0.175759	down		Rattus norvegicus, 25 clones, strain BN/SsNHsdMCW RNOR03324481, whole genome shotgun sequence [AABR03128056]
A_44_P325268	8.60221	8.42532	8.72969	6.22387	8.45268	7.27334	0.185405	0.192566	1	1.17346	0.852184	1.17346	0.230763	up	Scfd2	Rattus norvegicus sec1 family domain containing 2 (Scfd2), mRNA [NM_001017499]
A_44_P903850	9.01296	9.26002	9.16668	7.93768	8.00133	8.48871	0.0173203	0.186897	1	1.1233	0.890234	1.1233	0.167743	up	Pip5k1a	Rattus norvegicus phosphatidylinositol-4-phosphate 5-kinase, type 1, alpha (Pip5k1a), mRNA [NM_001042621]
A_64_P054775	10.6787	11.6101	10.6765	9.28438	10.4117	9.28258	0.054817	0.186897	1	1.13757	0.879063	1.13757	0.185961	up	Sag	Rattus norvegicus S-antigen visual arrestin (Sag), mRNA [NM_013023]
A_44_P443349	8.14801	8.12529	8.2206	5.7192	8.04755	6.80971	0.191496	0.194886	1	1.19038	0.840064	1.19038	0.251428	up	RGD1306195	Rattus norvegicus similar to RAN protein (RGD1306195), mRNA [NM_001014062]
A_44_P212424	9.60413	9.58939	9.79467	7.47491	9.57985	8.00962	0.172924	0.186897	1	1.15655	0.864641	1.15655	0.209827	up	RGD1560212	Rattus norvegicus similar to DNA segment, Chr 18, Wayne State University 98, expressed (RGD1560212), mRNA [NM_001077676]
A_44_P1040736	11.653	11.6385	11.6011	9.5041	11.2813	10.3874	0.136772	0.186897	1	1.11933	0.893392	1.11933	0.162635	up	Laptm4a	Rattus norvegicus lysosomal protein transmembrane 4 alpha (Laptm4a), mRNA [NM_199384]
A_64_P100351	7.26259	6.73372	7.29144	9.00502	7.49733	8.72965	0.0902005	0.186897	1	0.84368	1.18528	1.18528	0.245231	down
A_44_P107552	7.07224	6.8344	7.02196	9.01996	7.32898	8.3959	0.120449	0.186897	1	0.845776	1.18235	1.18235	0.241653	down	Tomm40l	Rattus norvegicus translocase of outer mitochondrial membrane 40 like (Tomm40l), mRNA [NM_001083338]
A_44_P242614	7.99888	7.7924	7.94998	5.98487	7.66705	6.38261	0.133314	0.186897	1	1.18502	0.84387	1.18502	0.244908	up	Znrf2	Rattus norvegicus zinc and ring finger 2 (Znrf2), mRNA [NM_001108628]
A_64_P316652	9.33539	9.46028	9.57644	11.1699	9.96702	10.7733	0.0743404	0.186897	1	0.889122	1.12471	1.12471	0.169547	down	Cacna1a	Rattus norvegicus calcium voltage-gated channel subunit alpha1 A (Cacna1a), mRNA [NM_012918]
A_64_P034586	9.33891	9.45411	9.47516	11.451	9.52784	11.207	0.162718	0.186897	1	0.87828	1.13859	1.13859	0.187248	down	Slc12a5	Rattus norvegicus solute carrier family 12 member 5 (Slc12a5), mRNA [NM_134363]
A_44_P105476	7.92225	7.95	7.81844	5.76186	7.62895	6.48134	0.143316	0.186897	1	1.19216	0.838817	1.19216	0.253572	up
A_44_P152237	8.79449	8.75659	8.72812	6.78878	8.48945	7.23161	0.132273	0.186897	1	1.16745	0.856565	1.16745	0.223366	up	Lurap1l	Rattus norvegicus leucine rich adaptor protein 1-like (Lurap1l), mRNA [NM_001025022]
A_64_P127938	10.6489	10.6925	10.6312	8.39954	10.383	9.39784	0.157825	0.186897	1	1.13457	0.881392	1.13457	0.182144	up	Thap11	Rattus norvegicus THAP domain containing 11 (Thap11), mRNA [NM_001107422]
A_44_P297596	7.68869	7.34631	7.7121	9.49479	7.85326	9.35545	0.122574	0.186897	1	0.85184	1.17393	1.17393	0.231346	down	Ctnnd1	Rattus norvegicus catenin delta 1 (Ctnnd1), mRNA [NM_001107740]
A_44_P463831	9.14112	9.17455	9.43058	7.51017	8.81811	7.87151	0.0867343	0.186897	1	1.14655	0.872182	1.14655	0.197298	up	Zfp423	Rattus norvegicus zinc finger protein 423 (Zfp423), mRNA [NM_053583]
A_64_P263191	7.17607	7.40088	7.37277	9.07874	7.64574	8.86379	0.109446	0.186897	1	0.857804	1.16577	1.16577	0.22128	down	Dennd4a	DENN domain containing 4A [Source:RGD Symbol;Acc:1562639] [ENSRNOT00000016260]
A_44_P410670	7.83304	7.73398	7.83794	9.82682	8.02961	9.40677	0.140787	0.186897	1	0.858482	1.16485	1.16485	0.220141	down	Stk11	Rattus norvegicus serine/threonine kinase 11 (Stk11), mRNA [NM_001108069]
A_44_P603477	7.56526	8.6804	7.80351	6.6208	7.55257	5.77673	0.100709	0.186897	1	1.20547	0.829555	1.20547	0.269591	up	Pla2r1	Rattus norvegicus phospholipase A2 receptor 1 (Pla2r1), mRNA [NM_001100837]
A_64_P014376	9.50674	9.33825	9.46255	7.46109	9.21827	7.89312	0.14147	0.186897	1	1.152	0.868054	1.152	0.204143	up		Rattus norvegicus chromosome 10, 11 clones, strain BN/SsNHsdMCW RNOR03214576, whole genome shotgun sequence [AABR03073588]
A_64_P073427	7.55688	7.8462	7.63117	5.56823	7.49261	5.99495	0.148175	0.186897	1	1.20878	0.827281	1.20878	0.273551	up	Mpv17	Rattus norvegicus MpV17 mitochondrial inner membrane protein (Mpv17), mRNA [NM_001098240]
A_44_P281435	8.07398	8.11571	8.08648	9.86067	8.2728	9.97203	0.145478	0.186897	1	0.863752	1.15774	1.15774	0.211311	down	Ndrg3	Rattus norvegicus NDRG family member 3 (Ndrg3), mRNA [NM_001013923]
A_42_P784448	10.273	10.0872	10.2645	8.11602	9.8764	9.03472	0.140436	0.186897	1	1.13311	0.882526	1.13311	0.18029	up	Akr1b1	Rattus norvegicus aldo-keto reductase family 1 member B (Akr1b1), mRNA [NM_012498]
A_64_P104684	8.06194	7.94625	8.20762	10.1364	8.4155	9.44312	0.124882	0.186897	1	0.865004	1.15606	1.15606	0.209221	down
A_44_P1038028	9.25283	10.1574	10.6389	8.24663	9.29451	9.0985	0.0969349	0.186897	1	1.12799	0.886536	1.12799	0.173749	up	Tnfrsf12a	Rattus norvegicus TNF receptor superfamily member 12A (Tnfrsf12a), mRNA [NM_181086]
A_64_P049738	11.6358	12.0617	11.9071	13.035	12.4102	13.4714	0.0542059	0.186897	1	0.914892	1.09302	1.09302	0.128326	down
A_43_P17480	8.00812	7.61739	8.02353	9.95487	8.32941	9.13749	0.10623	0.186897	1	0.862418	1.15953	1.15953	0.21354	down	Rita1	Rattus norvegicus RBPJ interacting and tubulin associated 1 (Rita1), mRNA [NM_001044226]
A_64_P313669	10.2626	10.3182	10.3157	8.03675	10.1067	8.92739	0.167121	0.186897	1	1.14132	0.876178	1.14132	0.190703	up		Rattus norvegicus similar to adenine nucleotide translocase (LOC306026), mRNA [XM_224353]
A_64_P136284	7.59681	7.49986	7.74426	9.40306	7.99732	9.14861	0.100014	0.186897	1	0.860331	1.16234	1.16234	0.217036	down	Uprt	uracil phosphoribosyltransferase homolog [Source:RGD Symbol;Acc:1564806] [ENSRNOT00000033494]

## Sheet: p<0.05 normalized
ProbeName	ONA 15 norm	ONA 19 norm	ONA 17 norm	CO 20 norm	CO 16 norm	CO 18 norm	p-value	p_fdr	p_bonferroni	FC [ONA vs. CO]	FC [CO vs. ONA]	FC max.	Log2 FC max.	Regulation ([ONA] Vs [CO])	GeneSymbol	Description
A_44_P1039128	7.22763	8.26703	8.00686	6.55371	4.96245	4.46597	0.0391666	0.186897	1	1.47049	0.680046	1.47049	0.556295	up	Cxcl10	Rattus norvegicus C-X-C motif chemokine ligand 10 (Cxcl10), mRNA [NM_139089]
A_44_P306307	9.76396	9.40638	9.665	7.60292	8.49225	7.33188	0.0274024	0.186897	1	1.23086	0.812442	1.23086	0.299663	up	Hbb	Rattus norvegicus hemoglobin subunit beta (Hbb), mRNA [NM_033234]
A_44_P177807	9.3709	9.18618	9.53979	11.6797	10.2853	11.3201	0.0468673	0.186897	1	0.844128	1.18466	1.18466	0.244467	down	Epas1	Rattus norvegicus endothelial PAS domain protein 1 (Epas1), mRNA [NM_023090]
A_64_P032502	10.4862	9.95866	10.4824	8.84099	9.24977	8.59986	0.00553741	0.186897	1	1.15873	0.863014	1.15873	0.212545	up	Hba1	Rattus norvegicus hemoglobin, alpha 1 (Hba1), mRNA [NM_013096]
A_44_P254984	7.276	7.20342	7.20857	5.15444	6.35348	5.64809	0.0485837	0.186897	1	1.26416	0.791037	1.26416	0.338182	up	Pnlip	Rattus norvegicus pancreatic lipase (Pnlip), mRNA [NM_013161]
A_64_P089410	9.40648	10.2208	9.25248	11.1547	10.2883	11.3449	0.0426016	0.186897	1	0.880805	1.13533	1.13533	0.183106	down
A_64_P067366	11.9429	11.4551	11.082	12.7332	12.6683	12.9105	0.0282175	0.186897	1	0.899979	1.11114	1.11114	0.152037	down	Cacna1h	Rattus norvegicus calcium voltage-gated channel subunit alpha1 H (Cacna1h), mRNA [NM_153814]
A_44_P727274	10.1278	9.53779	9.45304	11.5987	10.6307	10.9763	0.0210849	0.186897	1	0.876918	1.14036	1.14036	0.189486	down	Chtf8	Rattus norvegicus chromosome transmission fidelity factor 8 (Chtf8), mRNA [NM_001194951]
A_64_P011489	6.88459	7.13978	6.44599	8.12957	7.79308	8.19998	0.0111267	0.186897	1	0.848596	1.17842	1.17842	0.23685	down	Gdf15	Rattus norvegicus growth differentiation factor 15 (Gdf15), mRNA [NM_019216]
A_64_P119502	6.06305	5.98625	6.54484	8.20908	6.98372	7.59675	0.0398898	0.186897	1	0.815907	1.22563	1.22563	0.293524	down	Pikfyve	phosphoinositide kinase, FYVE-type zinc finger containing [Source:RGD Symbol;Acc:1592067] [ENSRNOT00000020447]
A_64_P062965	7.88916	7.58416	7.48743	8.66662	8.94015	8.89633	0.00208764	0.186897	0.720237	0.866342	1.15428	1.15428	0.206992	down	Ghrh	Rattus norvegicus growth hormone releasing hormone (Ghrh), mRNA [NM_031577]
A_64_P112599	12.8377	12.346	12.0047	13.8725	13.364	13.522	0.0200932	0.186897	1	0.912413	1.09599	1.09599	0.13224	down	Marf1	Rattus norvegicus meiosis arrest female 1 (Marf1), mRNA [NM_133421]
A_64_P105486	6.71325	6.01283	6.99799	8.51909	7.37634	7.97136	0.0358493	0.186897	1	0.826423	1.21003	1.21003	0.275048	down
A_64_P128359	12.7838	12.2703	11.9701	13.8256	13.2996	13.4729	0.0187186	0.186897	1	0.911966	1.09653	1.09653	0.132948	down	LOC103689943	meiosis arrest female protein 1-like [Source:RGD Symbol;Acc:9219913] [ENSRNOT00000003193]
A_44_P508162	9.97686	10.2428	10.2359	8.52527	9.46744	8.61833	0.0415536	0.186897	1	1.14447	0.873766	1.14447	0.194681	up	Adamts5	Rattus norvegicus ADAM metallopeptidase with thrombospondin type 1 motif, 5 (Adamts5), mRNA [NM_198761]
A_64_P017771	7.69139	7.16385	7.72138	9.47852	8.25265	8.78882	0.0462847	0.186897	1	0.851306	1.17467	1.17467	0.23225	down	Galntl6	Rattus norvegicus polypeptide N-acetylgalactosaminyltransferase-like 6 (Galntl6), mRNA [NM_001135756]
A_64_P154122	8.38454	8.49423	8.85974	7.2125	7.52409	7.91961	0.0183758	0.186897	1	1.13605	0.880245	1.13605	0.184023	up	Rpe65	Rattus norvegicus RPE65, retinoid isomerohydrolase (Rpe65), mRNA [NM_053562]
A_64_P048927	12.3052	11.8003	12.2113	11.3198	11.1062	10.956	0.00905475	0.186897	1	1.08791	0.91919	1.08791	0.121566	up	Hbe2	Rattus norvegicus hemoglobin, epsilon 2 (Hbe2), mRNA [NM_001024805]
A_64_P028011	6.79788	7.35941	6.77476	8.35098	7.56049	8.30412	0.0301046	0.186897	1	0.864403	1.15687	1.15687	0.210224	down	Wwox	Rattus norvegicus WW domain-containing oxidoreductase (Wwox), mRNA [NM_001106188]
A_64_P124893	9.82985	9.46647	9.86988	11.3473	10.5015	10.9139	0.0220926	0.186897	1	0.890227	1.12331	1.12331	0.167755	down	Kctd16	Rattus norvegicus potassium channel tetramerization domain containing 16 (Kctd16), mRNA [NM_001172155]
A_64_P088393	14.1877	13.7374	14.0554	13.1307	13.026	12.8365	0.00552431	0.186897	1	1.07661	0.928844	1.07661	0.106491	up	Hbb-b1	Rattus norvegicus hemoglobin, beta adult major chain (Hbb-b1), mRNA [NM_198776]
A_64_P115182	10.8371	11.3102	10.7574	12.3469	11.4819	12.3897	0.0437488	0.186897	1	0.908504	1.10071	1.10071	0.138436	down	LOC690617	Rattus norvegicus hypothetical protein LOC690617 (LOC690617), mRNA [NM_001109605]
A_64_P074316	8.34694	8.78846	8.52937	9.78224	9.11572	10.0919	0.0444451	0.186897	1	0.885302	1.12956	1.12956	0.175759	down		Rattus norvegicus, 25 clones, strain BN/SsNHsdMCW RNOR03324481, whole genome shotgun sequence [AABR03128056]
A_44_P903850	9.01296	9.26002	9.16668	7.93768	8.00133	8.48871	0.0173203	0.186897	1	1.1233	0.890234	1.1233	0.167743	up	Pip5k1a	Rattus norvegicus phosphatidylinositol-4-phosphate 5-kinase, type 1, alpha (Pip5k1a), mRNA [NM_001042621]

## Sheet: plots
ProbeName	A_44_P1039128	A_44_P306307	A_44_P177807	A_64_P032502	A_44_P254984	A_64_P089410	A_64_P067366	A_44_P727274	A_64_P011489	A_64_P119502	A_64_P062965	A_64_P112599	A_64_P105486	A_64_P128359	A_44_P508162	A_64_P017771	A_64_P154122	A_64_P048927	A_64_P028011	A_64_P124893	A_64_P088393	A_64_P115182	A_64_P074316	A_44_P903850
ONA 15 norm	7.22763	9.76396	9.3709	10.4862	7.276	9.40648	11.9429	10.1278	6.88459	6.06305	7.88916	12.8377	6.71325	12.7838	9.97686	7.69139	8.38454	12.3052	6.79788	9.82985	14.1877	10.8371	8.34694	9.01296
ONA 19 norm	8.26703	9.40638	9.18618	9.95866	7.20342	10.2208	11.4551	9.53779	7.13978	5.98625	7.58416	12.346	6.01283	12.2703	10.2428	7.16385	8.49423	11.8003	7.35941	9.46647	13.7374	11.3102	8.78846	9.26002
ONA 17 norm	8.00686	9.665	9.53979	10.4824	7.20857	9.25248	11.082	9.45304	6.44599	6.54484	7.48743	12.0047	6.99799	11.9701	10.2359	7.72138	8.85974	12.2113	6.77476	9.86988	14.0554	10.7574	8.52937	9.16668
CO 20 norm	6.55371	7.60292	11.6797	8.84099	5.15444	11.1547	12.7332	11.5987	8.12957	8.20908	8.66662	13.8725	8.51909	13.8256	8.52527	9.47852	7.2125	11.3198	8.35098	11.3473	13.1307	12.3469	9.78224	7.93768
CO 16 norm	4.96245	8.49225	10.2853	9.24977	6.35348	10.2883	12.6683	10.6307	7.79308	6.98372	8.94015	13.364	7.37634	13.2996	9.46744	8.25265	7.52409	11.1062	7.56049	10.5015	13.026	11.4819	9.11572	8.00133
CO 18 norm	4.46597	7.33188	11.3201	8.59986	5.64809	11.3449	12.9105	10.9763	8.19998	7.59675	8.89633	13.522	7.97136	13.4729	8.61833	8.78882	7.91961	10.956	8.30412	10.9139	12.8365	12.3897	10.0919	8.48871
ONA
CO
